# Supplementary material for: Evaluating ChatGPT-4’s Accuracy in Identifying Final Diagnoses Within Differential Diagnoses Compared With Those of Physicians: Experimental Study for Diagnostic Cases
Source: JMIR Form Res. 2024 Jun 26;8:e59267. doi: 10.2196/59267 (PMC11237772; doi:10.2196/59267)
Supplement: Multimedia Appendix 3 [file formative_v8i1e59267_app3.xlsx]

## Sheet: Sheet1
Final_diagnosis1	Final_diagnosis2	Other_final_diagnosis	ChatGPT-4	Inclusion_by_ChatGPT4	Ranking_by_ChatGPT-4	Inclusion_by_physicians	Ranking_by_physicians	Differentias_by_Bard(currently_Gemini)	Inclusion_by_ChatGPT4	Ranking_by_ChatGPT-4	Inclusion_by_physicians	Ranking_by_physicians	Differentials_by_llama2	Inclusion_by_ChatGPT4	Ranking_by_ChatGPT-4	Inclusion_by_physicians	Ranking_by_physicians
Central diabetes insipidus			1.Central Diabetes Insipidus (CDI) 2.Nephrogenic Diabetes Insipidus (NDI) 3.Primary Polydipsia (Psychogenic Polydipsia) 4.Hypercalcemia 5.Hyperthyroidism 6.Cushing's Syndrome 7.Uncontrolled Diabetes Mellitus 8.Sickle Cell Disease 9.Kidney Disease/Failure 10.Liver Disease	1	1	1	1	1.Central diabetes insipidus 2.Nephrogenic diabetes insipidus 3.Primary polydipsia 4.Psychogenic polydipsia 5.Situational polydipsia 6.Drug-induced polydipsia 7.Hypothyroidism 8.Hypercalcemia 9.Adrenal insufficiency 10.Diabetes mellitus	1	1	1	1	1.Diabetes insipidus 2.Central diabetes insipidus 3.Nephrogenic diabetes insipidus 4.Type 2 diabetes mellitus 5.Polycystic kidney disease 6.Post-streptococcal glomerulonephritis 7.Hypertension 8.Hyperglycemia 9.Polyuria 10.Polydipsia	1	2	1	2
Concurrent arterial infarct	cerebral venous thrombosis	recent COVID-19 infection	1.Post-Acute Sequelae of SARS-CoV-2 infection (PASC) 2.Cerebral venous sinus thrombosis (CVST) 3.Acute disseminated encephalomyelitis (ADEM) 4.Neurological manifestation of sepsis or systemic infection 5.Metabolic encephalopathy (due to electrolyte imbalances, although many tests were normal) 6.Encephalitis (inflammatory brain disease, viral or otherwise) 7.Autoimmune encephalitis 8.Neurological …	1	2	1	2	1.Venous sinus thrombosis 2.Bilateral subcortical arterial infarcts 3.SARS-CoV-2 infection 4.Systemic lupus erythematosus 5.Antiphospholipid syndrome 6.Moyamoya disease 7.Cerebral autosomal dominant arteriopathy with subcortical infarcts and leukoencephalopathy (CADASIL) 8.Atrial fibrillation 9.Cardioembolism 10.Subarachnoid hemorrhage	1	1	1	1	1.Cerebral venous sinus thrombosis 2.Bilateral subcortical arterial infarcts 3.SARS-CoV-2 infection-related encephalopathy 4.Hypoxic-ischemic encephalopathy 5.Bilateral cerebral vasculitis 6.Moyamoya disease 7.Systemic lupus erythematosus 8.Sjögren's syndrome 9.Antineutrophil cytoplasmic antibody (ANCA)–associated vasculitis 10.Antiphospholipid syndrome	1	1	1	1
Levofloxacin-associated bullous pemphigoid			1.Bullous Pemphigoid 2.Pemphigus Vulgaris 3.Drug-induced Eruptions 4.Stevens-Johnson Syndrome or Toxic Epidermal Necrolysis 5.Contact Dermatitis or Allergic Dermatitis 6.Infectious Causes 7.Systemic Lupus Erythematosus (SLE) 8.Vasculitis 9.Sepsis or Bacteremia 10.Pulmonary embolism or heart disease	1	1	1	1	1.disseminated herpes zoster 2.Acute cellular and antibody-mediated rejection 3.Acute interstitial nephritis 4.Drug reaction 5.Bullous pemphigoid 6.Staphylococcal scalded skin syndrome 7.Toxic epidermal necrolysis 8.Stevens-Johnson syndrome 9.Sepsis 10.Malignant hypertension	1	5	1	5	1.Sepsis due to UTI 2. Pyelonephritis 3.Pneumonia 4.Hemolytic anemia 5.Shingles 6.BK nephropathy 7.acute kidney injury 8.Hypersensitivity reaction 9.Bullous pemphigoid 10.Psoriasis	1	9	1	9
Secondary amyloid goiter	papilary thyroid carcinoma	thyroid lipomatosis	1.Thyroid Cancer (now confirmed) 2.Hashimoto's Thyroiditis 3.Multinodular Goiter 4.Graves' Disease 5.Thyroid Adenoma 6.Thyroid Lymphoma 7.Medullary Thyroid Cancer 8.Laryngeal Cancer 9.Esophageal Cancer 10.Parathyroid Adenoma or Hyperplasia	1	1	1	1	1.Multinodular goiter 2.Thyroiditis 3.Graves' disease 4.Papillary thyroid cancer 5.Follicular thyroid cancer 6.Medullary thyroid cancer 7.Anaplastic thyroid cancer 8.Lymphoma of the thyroid 9.Sarcoidosis of the thyroid 10.Hashimoto's thyroiditis	1	4	1	4	1.Thyroid papillary carcinoma 2.Thyroid nodule 3.Chronic thyroiditis 4.Goiter 5.Hyperthyroidism 6.Thyroid adenoma 7.Graves disease 8.Thyroiditis 9.Diffuse thyroid hyperplasia 10.Thyroid lymphoma	1	1	1	1
Carney complex			1.Carney Complex 2.Peutz-Jeghers Syndrome 3.McCune-Albright Syndrome 4.Familial Male-Limited Precocious Puberty 5.Neurofibromatosis 6.Hyperprolactinemia 7.Klinefelter Syndrome 8.Testicular Cancer 9.Hypogonadism 10.Addison's Disease	1	1	1	1	1.Large-cell calcifying Sertoli cell tumor 2.Cushing syndrome 3.Prolactinoma 4.Idiopathic hyperprolactinemia 5.Thyroid dysfunction 6.Adrenal insufficiency 7.Hypogonadism 8.Neoplasm of the hypothalamus 9.Neoplasm of the pituitary gland 10.Other	0	0	0	0	1.Hypothalamic hamartoma 2.Corticotropic tumor 3.Prolactinoma 4.Pituitary stalk thickening 5.Optic chiasm glioma 6.Leydig cell tumor 7.Adrenocortical carcinoma 8.Pigmented nodular adrenocortical disease 9.Atypical cystic tumor of the breast 10.Germinoma of the testes	0	0	0	0
Ancient schwannoma			1.Schwannoma (Neurilemmoma) 2.Neurofibroma 3.Palisaded encapsulated neuroma (PEN) 4.Granular cell tumor 5.Myxoma 6.Solitary fibrous tumor 7.Lipoma 8.Myofibroma 9.Dermatofibrosarcoma protuberans (DFSP) 10.Glioma	1	1	1	1	1.Pleomorphic adenoma 2.Myofibroma 3.Solitary fibrous tumor 4.Benign lipoma 5.Dermoid cyst 6.Branchial cleft cyst 7.Warthin's tumor 8.Acinic cell carcinoma 9.Mucoepidermoid carcinoma 10.Adenoid cystic carcinoma	0	0	0	0	1.Myofibroma 2.Cystadenoma 3.Pleomorphic adenoma 4.Myolipoma 5.Myofibromatosis 6.Hemangioma 7.Vascular leiomyoma 8.Angiofibroma 9.Mesenchymal papilloma 10.Lipoma	0	0	0	0
Masson tumor	intravascular papillary endothelial hyperplasia		1.Recurrent Metastatic Ovarian Carcinoma 2.Radiation Necrosis 3.Progressive Multifocal Leukoencephalopathy (PML) 4.Leptomeningeal Carcinomatosis (LMC) 5.Brain Abscess 6.Primary Brain Tumor (Glioblastoma, Meningioma, etc.) 7.Vascular Malformation 8.Primary Central Nervous System Lymphoma (PCNSL) 9.Encephalitis/Meningitis 10.Paraneoplastic Neurological Syndrome	0	0	0	0	1.Recurrent ovarian cancer metastasis 2.Radiation necrosis 3.Hemorrhagic stroke 4.Meningioma 5.Glioblastoma multiforme 6.Metastatic breast cancer 7.Metastatic lung cancer 8.Metastatic melanoma 9.Metastatic renal cell carcinoma 10.Metastatic pheochromocytoma	0	0	0	0	1.Recurrent metastatic disease (probable preoperative diagnosis) 2.Radiation necrosis (compatible with radiation necrosis in left frontal and bilateral parietal lobes on follow-up MRI) 3.Intracerebral hemorrhage (evidenced by the 17 mm x 18 mm focus of hemorrhage in the right temporal lesion) 4.Pseudo-progression (possible pseudo-progression related to hemorrhage inside the right temporal lobe le…	0	0	0	0
Pericardial cyst			1.Pericardial Cyst 2.Bronchogenic Cyst 3.Thymic Cyst 4.Pleural Cyst (or Pleural Mesothelial Cyst) 5.Lymphangioma 6.Neurenteric Cyst 7.Pericardial Diverticulum 8.Teratoma 9.Hiatal Hernia 10.Pseudocyst	1	1	1	1	1.Mediastinal cyst 2.Cystic lung disease 3.Pulmonary Langerhans cell histiocytosis 4.Lymphangioleiomyomatosis 5.Esophageal cyst 6.Bronchogenic cyst 7.Pericardial cyst 8.Thymic cyst 9.Parasitic cyst 10.Inflammatory pseudotumor	1	7	1	7	1.Allergic bronchopulmonary aspergillosis 2.Asthma exacerbation 3.Chronic bronchitis 4.Cystic pulmonary disease 5.Endobronchial lesions 6.Eosinophilic asthma 7.GERD 8.Mycosis fungoides 9.Pneumothorax 10.Pulmonary fibrosis	0	0	0	0
Uterine arteriovenous malformation			1.Retained Products of Conception (RPOC) 2.Endometritis 3.Uterine atony 4.Subinvolution of the Placental Bed 5.Uterine Arteriovenous Malformation (AVM) 6.Coagulation disorders 7.Postpartum Thyroiditis 8.Uterine or Cervical Polyps 9.Uterine Fibroids 10.Intrauterine Device (IUD) Complication	1	5	1	5	1.Retained placenta 2.Infection 3.Uterine atony 4.Vaginal or cervical tears 5.Blood clotting disorders 6.Placenta accreta 7.Placenta percreta 8.Postpartum hemorrhage 9.Acute fatty liver of pregnancy 10.HELLP syndrome	0	0	0	0	1.Incomplete abortion 2. Incomplete spontaneous abortion 3.Threatened abortion 4.Premature rupture of membranes 5.Uterine contractions not related to pregnancy 6.Post-partum infection 7.Uterine involution 8.Abnormal uterine bleeding (AUB) with an etiology that could be related to pregnancy 9.Pelvic pain during pregnancy 10.Hemorrhagic corpus luteum cyst	0	0	0	0
Traumatic gastrobronchial fistula			1.Recurrent Pulmonary Embolism 2.Bronchiectasis 3.Aspergilloma 4.Tuberculosis 5.Lung Abscess 6.Lung Cancer 7.Trauma-Related Lung Injury 8.Foreign Body Aspiration 9.Gastroesophageal Reflux Disease (GERD) related to Diaphragmatic Hernia 10.Pulmonary Arteriovenous Malformation (AVM)	0	0	0	0	1.Bronchogenic carcinoma 2.Pulmonary embolism 3.Aspergillosis 4.Tracheobronchial fistula 5.Tuberculosis 6.Lung abscess 7.Lung cancer 8.Pneumonia 9.Sarcoidosis 10.Esophageal varices	0	0	1	4	1.Chronic obstructive pulmonary disease (COPD) 2.Pneumonia 3.Bronchitis 4.Asthma 5.Tuberculosis 6.Pleurisy 7.Pneumothorax 8.Lung cancer 9.Esophageal cancer 10.Pulmonary embolism.	0	0	0	0
Metastatic thyroid cancer			1.Metastatic Thyroid Carcinoma 2.Metastatic Lung Carcinoma 3.Metastatic Breast Cancer 4.Primary Bone Cancer (Osteosarcoma or Chondrosarcoma) 5.Lymphoma 6.Ewing Sarcoma 7.Metastatic Renal Cell Carcinoma 8.Malignant Melanoma 9.Metastatic Pancreatic Cancer 10.Metastatic Colorectal Cancer	1	1	1	1	1.Primary bone lymphoma 2.Osteosarcoma 3.Fibrosarcoma 4.Chondrosarcoma 5.Ewing sarcoma 6.Malignant fibrous histiocytoma 7.Synovial sarcoma 8.Giant cell tumor 9.Rhabdomyosarcoma 10.Melanoma	0	0	0	0	1.Metastatic carcinoma 2.Lymphoma 3.Benign bone tumors 4.Soft tissue sarcoma 5.Osteosarcoma 6.Fibrous dysplasia 7.Pigmented villonodular synovitis 8.Giant cell tumor 9.Atypical benign fibrous histiocytoma 10.Fibrosarcoma	1	1	1	1
Colon adenocarcinoma			1.Colorectal cancer (CRC) 2.Colonic Polyps 3.Inflammatory bowel disease (IBD) 4.Diverticulitis 5.Endometriosis 6.Ischemic colitis 7.Intestinal tuberculosis 8.Gastrointestinal stromal tumor (GIST) 9.Non-Hodgkin's Lymphoma 10.Colonic Lipoma	1	1	1	1	1.Intussusception 2.Ischemic colitis 3.Diverticulitis 4.Appendicitis 5.Crohn's disease 6.Ulcerative colitis 7.Malignancy 8.Idiopathic 9.Infectious colitis 10.Meckel's diverticulum	1	7	1	7	1.Chronic sigmoid volvulus 2.Chronic sigmoid obstruction 3.Sigmoid intussusception 4.Chronic sigmoiditis 5.Sigmoid malignancy 6.Diverticulitis 7.Inflammatory bowel disease (IBD) 8.Irritable bowel syndrome (IBS) 9.Intestinal tuberculosis (TB) 10.Gastrointestinal (GI) motility disorder	1	5	1	5
Olanzapine intoxication			1.Zolpidem overdose or prolonged effect 2.Benzodiazepine overdose 3.Olanzapine overdose or side effect 4.Interaction between Zolpidem and Olanzapine 5.Delirium 6.Other drug overdose 7.Severe sepsis 8.Neuroleptic malignant syndrome (NMS) 9.Acute cholinergic crisis 10.Acute stroke	1	3	1	3	1.Opioid intoxication 2.Delirium tremens 3.Wernicke-Korsakoff syndrome 4.Sepsis 5.Meningitis 6.Encephalitis 7.Subarachnoid hemorrhage 8.Stroke 9.Brain tumor 10.Hypoglycemia	0	0	0	0	1.Sepsis 2.Pneumonia 3.Acute respiratory distress syndrome (ARDS) 4.ICU delirium 5.Opioid intoxication 6.Benzodiazepine intoxication 7.Adverse drug reaction 8.Hypotension 9.Hypertension 10.Neurological dysfunction	0	0	1	7
Chylothorax			1.Dasatinib-Induced Pulmonary Toxicity 2.Congestive Heart Failure (CHF) 3.Post-Transplant Lymphoproliferative Disorder (PTLD) 4.Infection 5.Hypothyroidism-induced Pleural Effusion 6.Chylothorax 7.Connective Tissue Disease 8.Post-Vaccine Adverse Reaction 9.Recurrent Chronic Myeloid Leukemia 10.Malignancy	1	6	1	6	1.Pleural effusion 2.Chronic myeloid leukemia (CML) 3.COVID-19 4.Pulmonary embolism 5.Pneumonia 6.Lung cancer 7.Myocarditis 8.Hypothyroidism 9.Thromboembolic disease 10.Chyle leak	1	10	1	10	1.Pneumonia 2.Pneumothorax 3.Pleurisy 4.Pneumoconiosis 5.Asthma 6.Chronic obstructive pulmonary disease (COPD) 7.Emphysema 8.Lung cancer 9.Pulmonary embolism 10.Tuberculosis	0	0	0	0
Persistent left superior vena cava			1.Traumatic Brain Injury (TBI) 2.Hemorrhagic Shock 3.Compartment Syndrome 4.Acute Respiratory Distress Syndrome (ARDS) 5.Pneumothorax/Hemothorax 6.Sepsis/SIRS (Systemic Inflammatory Response Syndrome) 7.Deep Vein Thrombosis (DVT)/Pulmonary Embolism (PE) 8.Acute Kidney Injury (AKI) 9.Multiple Organ Dysfunction Syndrome (MODS) 10.Fat Embolism Syndrome	0	0	0	0	1.Head injury 2.Internal bleeding 3.Shock 4.Pneumothorax 5.Aortic dissection 6.Myocardial contusion 7.Pulmonary contusion 8.Liver laceration 9.Spleen laceration 10.Kidney laceration	0	0	0	0	1.Shock 2.Internal Bleeding 3.Open Left Leg Fracture 4.Closed Head Injury 5.Spinal Injury 6.Cardiac Arrest 7.Hemorrhagic Shock 8.Hypovolemic Shock 9.Multisystem Trauma Syndrome 10.Traumatic Stress Disorder	0	0	0	0
Squamous cell carcinoma			1.Nasopharyngeal Carcinoma 2.Metastatic Bone Cancer 3.Ewing's Sarcoma 4.Osteosarcoma 5.Lymphoma 6.Rhabdomyosarcoma 7.Osteomyelitis 8.Multiple Myeloma 9.Chondrosarcom 10.Leukemia	0	0	1	1	1.Nasopharyngeal carcinoma 2.Osteosarcoma 3.Lymphoma 4.Ewing sarcoma 5.Fibrosarcoma 6.Chondrosarcoma 7.Giant cell tumor 8.Osteomyelitis 9.Malignancy of unknown primary 10.	0	0	1	1	1.Osteosarcoma 2.Ewing's Sarcoma 3.Chondrosarcoma 4.Hodgkin's Lymphoma 5.Non-Hodgkin's Lymphoma 6.Nasopharyngeal Carcinoma 7.Metastatic Disease 8.Infection (Osteomyelitis) 9.Inflammatory conditions (Sarcoidosis) 10.Benign Tumors (Meningioma, Papilloma)	0	0	1	6
Arachnoid cyst			1.Cerebellopontine Angle Arachnoid Cyst 2.Vestibular Schwannoma (Acoustic Neuroma) 3.Meningioma 4.Epidermoid Cyst 5.Neurofibromatosis Type II 6.Cerebellar Astrocytoma 7.Arteriovenous Malformation (AVM) 8.Glomus Jugulare Tumor 9.Cholesteatoma 10.Hemangioma	1	1	1	1	1.Acoustic neuroma 2.Meniere's disease 3.TMJ disorder 4.Otosclerosis 5.Sensorineural hearing loss 6.Vascular loop 7.Middle ear effusion 8.Cholesteatoma 9.Ototoxicity 10.Hyperacusis	0	0	0	0	1.Otosclerosis 2.Meniere's disease 3.Tensor tympani syndrome 4.Temporomandibular joint (TMJ) disorder 5.Osteoid Osteoma 6.Glomus jugulare tumor 7.Petrous apex lesion 8.Sigmoid sinus diverticulum 9.Vestibular migraine 10.Acoustic neuroma	0	0	0	0
Thoracic splenosis			1.Splenosis 2.Pleurisy 3.Costochondritis 4.Pleural tumors 5.Pulmonary embolism 6.Heart conditions 7.Gastroesophageal Reflux Disease (GERD) 8.Thoracic spine issues 9.Lung cancer 10.Pericarditis	1	1	1	1	1.Splenosis 2.Lymphoma 3.Metastatic cancer 4.Tumor of the chest wall 5.Inflammatory pseudotumor 6.Pleural mesothelioma 7.Pleural effusion 8.Pleuritis 9.Pneumonia 10.Pleural fibrosis	1	1	1	1	1.Fibrous tumor 2.Localized pleural thickening 3.Pneumonia 4.Lung cancer 5.Adhesions 6.Fractured ribs 7.Lymphoma 8.Splenic cyst 9.Splenic injury 10.Gastroesophageal reflux disease (GERD)	0	0	0	0
Left-sided cardiac tamponade			1.Cardiogenic shock 2.Advanced heart failure 3.Acute kidney injury (AKI) 4.Chronic kidney disease (CKD) exacerbation 5.Hypothyroidism exacerbation 6.Atrial fibrillation 7.Right heart failure 8.Post LVAD complications 9.Pericardial effusion / Cardiac tamponade 10.Bleeding / Hemopericardium	1	9	1	9	1.Cardiomyopathy 2.Heart failure 3.Acute coronary syndrome 4.Myocarditis 5.Pericarditis 6.Arrhythmia 7.Valvular heart disease 8.Hypertension 9.Hyperlipidemia 10.Hypothyroidism	0	0	0	0	1.Cardiogenic shock 2.Heart failure 3.Acute kidney injury 4.Chronic kidney disease 5.Hypertension 6.Hyperlipidemia 7.Atrial fibrillation 8.Pulmonary embolism 9.Sepsis 10.Pericardial effusion	1	10	1	10
Elastofibroma of hand			1.Carpal Tunnel Syndrome (CTS) 2.Cubital Tunnel Syndrome (CuTs) 3.Rheumatoid Arthritis 4.Diabetes Mellitus 5.Hypothyroidism 6.Amyloidosis 7.Ganglion cyst 8.Dupuytren's contracture 9.Neurofibromatosis 10.Leprosy	0	0	0	0	1.Carpal tunnel syndrome (CTS) 2.Cubital tunnel syndrome (CuTs) 3.Cervical radiculopathy 4.Thoracic outlet syndrome 5.Ulnar nerve entrapment 6.Median nerve entrapment 7.Rheumatoid arthritis 8.Diabetes mellitus 9.Hypothyroidism 10.Amyloidosis	0	0	0	0	1.Median nerve entrapment at the carpal tunnel 2.Non-localized ulnar nerve neuropathy 3.Carpal tunnel syndrome 4.Cubital tunnel syndrome 5.Hand weakness 6.Thenar muscle wasting 7.First dorsal inter-osseous muscle wasting 8.Sleep disturbance 9.Numbness and tingling along the fingers 10.Intrinsic muscle wasting	0	0	0	0
Angioedema	small bowel angioedema		1.Gastroenteritis 2.Diverticulitis Flare-up 3.Irritable Bowel Syndrome (IBS) 4.Ischemic Colitis 5.Inflammatory Bowel Disease (IBD) 6.Acute Pancreatitis 7.Gallbladder Disease 8.Celiac Disease 9.Small Bowel Bacterial Overgrowth (SIBO) 10.Mesenteric Ischemia	0	0	0	0	1.Acute diverticulitis 2.Inflammatory bowel disease 3.Mesenteric ischemia 4.Small bowel obstruction 5.Appendicitis 6.Pancreatitis 7.Gastroenteritis 8.Irritable bowel syndrome 9.Food poisoning 10.Pelvic inflammatory disease	0	0	0	0	1.Inflammatory bowel disease 2.Intestinal obstruction 3.Diverticulitis 4.Inflammatory appendicitis 5.Intestinal ischemia 6.Microscopic colitis 7.Ischemic colitis 8.Inflammatory colitis 9.Irritable bowel syndrome 10.Enterovesical fistula.	0	0	0	0
Multisystem inflammatory syndrome in adults (MIS-A)			1.Post-Acute Sequelae of SARS-CoV-2 infection (PASC), also known as Long COVID 2.Viral Meningitis 3.Bacterial Meningitis 4.Post-Infectious or Autoimmune Encephalitis 5.Systemic Inflammatory Response Syndrome (SIRS) or Septic Shock 6.Multi-System Inflammatory Syndrome in Adults (MIS-A) 7.Acute Rheumatic Fever (ARF) 8.Acute Disseminated Encephalomyelitis (ADEM) 9.Vasculitis 10.Serum Sickness-Like R…	1	6	1	6	1.Meningitis 2.Viral exanthem 3.Cutaneous drug reaction 4.Systemic inflammatory response syndrome 5.Inflammatory bowel disease 6.Rheumatic fever 7.Sepsis 8.Sarcoidosis 9.Lyme disease 10.Hepatitis	0	0	1	4	1.Viral encephalitis 2.Sepsis 3.Autoimmune encephalitis 4.MIS-C (Multisystem Inflammatory Syndrome in Children) 5.Meningitis 6.Vasculitis 7.SARS-CoV-2 pneumonia 8.Other causes of systemic inflammation 9.Urinary tract infection 10.MIS-A (Multisystem Inflammatory Syndrome in Adults).	1	10	1	10
scrub typhus			1.Sepsis 2.Postherpetic Neuralgia 3.Drug-induced Liver Injury 4.Autoimmune Hepatitis 5.Viral Hepatitis 6.Hemophagocytic Lymphohistiocytosis (HLH) 7.Disseminated Intravascular Coagulation (DIC) 8.Acute Pancreatitis 9.Epidural Abscess 10.Tick-Borne Illness	1	10	1	10	1.Herpes zoster 2.Bacterial infection 3.Viral infection 4.Systemic inflammatory response syndrome 5.Autoimmune disease 6.Malignancy 7.Acute kidney injury 8.Liver failure 9.Congestive heart failure 10.Sepsis	0	0	0	0	1.Viral hepatitis 2.Autoimmune hepatitis 3.Drug-induced hepatitis 4.Herpes zoster infection 5.Sepsis 6.Pneumonia 7.Meningitis 8.Encephalitis 9.Gastroenteritis 10.Colitis	0	0	0	0
Langerhans cell histiocytosis			1.Primary Sclerosing Cholangitis (PSC) 2.Cholangiocarcinoma 3.Chronic Cholecystitis/Biliary Dyskinesia 4.Hepatic Abscess 5.Hepatocellular Carcinoma (HCC) 6.Langerhans Cell Histiocytosis (LCH) 7.Liver Cirrhosis 8.Autoimmune Hepatitis 9.Primary Biliary Cholangitis (PBC) 10.Metastatic Cancer to the Liver	1	6	1	6	1.Peptic ulcer disease 2.Cholecystitis 3.Cholangitis 4.Primary sclerosing cholangitis (PSC) 5.Liver abscess 6.Hepatocellular carcinoma (HCC) 7.Metastatic cancer to the liver 8.Gallbladder cancer 9.Sarcoidosis 10.Porphyria	0	0	0	0	1.Biliary dyskinesia 2.Chronic cholecystitis 3.Primary sclerosing cholangitis (PSC) 4.Irritable bowel syndrome (IBS) 5.Peptic ulcer disease 6.Nephrolithiasis 7.Gallstones 8.Pancreatitis 9.Bile duct injury 10.Inflammatory bowel disease (IBD)	0	0	0	0
Chronic thromboembolic pulmonary disease with pulmonary hypertension			1.Chronic Thromboembolic Pulmonary Hypertension (CTEPH) 2.Exacerbation of Chronic Obstructive Pulmonary Disease (COPD) 3.Interstitial Lung Disease (ILD) related to sarcoidosis 4.Pulmonary arterial hypertension (PAH) 5.Right-sided heart failure 6.Cardiac Ischemia/Non-ST Elevation Myocardial Infarction (NSTEMI) 7.Pulmonary fibrosis 8.Pneumonia 9.Pleural disease (e.g. Pleural Effusion) 10.Lung cancer	1	1	1	1	1.Pulmonary hypertension 2.COPD 3.Pulmonary sarcoidosis 4.Ischemic heart disease 5.PE 6.Right ventricular failure 7.CHF 8.Pneumonia 9.Lung cancer 10.Tuberculosis	1	1	1	1	1.COPD exacerbation 2.Pneumonia 3.Acute coronary syndrome 4.Pulmonary embolism 5.Heart failure 6.Pulmonary hypertension 7.Pneumothorax 8.Sepsis 9.Asthma 10.Bronchitis	1	6	1	4
Metformin associated lactic acidosis			1.Metformin-associated lactic acidosis (MALA) 2.Diabetic ketoacidosis (DKA) 3.Gastroenteritis 4.Acute kidney injury (AKI) 5.Sepsis 6.Pancreatitis 7.Acute mesenteric ischemia (AMI) 8.Peptic Ulcer Disease (PUD) 9.Chronic Obstructive Pulmonary Disease (COPD) exacerbation 10.Ischemic Colitis	1	1	1	1	1.Metformin-associated lactic acidosis 2.Severe dehydration 3.Diabetic ketoacidosis 4.Infective gastroenteritis 5.Acute kidney injury 6.Pancreatitis 7.Mesenteric ischemia 8.Myocardial infarction 9.Acute liver failure 10.Adrenal insufficiency	1	1	1	1	1.Urinary tract infection (UTI) 2.Pneumonia 3.Diverticulitis 4.Appendicitis 5.Inflammatory bowel disease (IBD) 6.Diabetic ketoacidosis (DKA) 7.Hyperosmolar hyperglycemic state (HHS) 8.Hypovolemia 9.Hypothyroidism 10.Medication-related adverse effects (metformin toxicity)	1	10	1	10
Desmoid tumor of the pancreas			1.Gastrointestinal Stromal Tumor (GIST) 2.Pancreatic Tumor (Pancreatic Neuroendocrine Tumor or Pancreatic Adenocarcinoma) 3.Desmoid Tumor (Aggressive Fibromatosis) 4.Leiomyoma or Leiomyosarcoma 5.Retroperitoneal Sarcoma 6.Liposarcoma 7.Lymphoma 8.Mesenchymal Tumor 9.Fibrosarcoma 10.Schwannoma	1	3	1	3	1.Gastrointestinal stromal tumor (GIST) 2.Lymphoma 3.Metastatic cancer 4.Pancreatitis 5.Pancreatic cancer 6.Colon cancer 7.Leukemia 8.Lymphoma 9.Mesenteric tumor 10.Adrenal tumor	0	0	1	4	1.Gastrointestinal stromal tumor (GIST) 2.Pancreatic cancer 3.Colorectal cancer 4.Neuroendocrine tumor 5.Mesenteric sarcoma 6.Leiomyosarcoma 7.Mucinous adenocarcinoma 8.Lymphoma 9.Gastrointestinal lymphoepithelioma 10.Chronic inflammatory pseudotumor	0	0	1	2
Late-onset ornithine transcarbamylase deficiency			1.Ornithine Transcarbamylase (OTC) deficiency 2.Argininosuccinate synthetase deficiency (citrullinemia type 1) 3.Argininosuccinate lyase deficiency (argininosuccinic aciduria) 4.Carbamoyl phosphate synthetase I deficiency 5.N-acetylglutamate synthase deficiency 6.Hepatic encephalopathy 7.Reye's syndrome 8.Certain medications or substances, such as valproic acid or certain chemotherapies 9.Metabol…	1	1	1	1	1.Ornithine transcarbamylase deficiency 2.Argininosuccinase deficiency 3.Citrullinemia 4.Argininosuccinate lyase deficiency 5.N-acetylglutamate synthetase deficiency 6.Hyperammonemia 7.Liver failure 8.Reye's syndrome 9.Inborn errors of metabolism 10.Meningitis	1	1	1	1	1.Urea cycle disorder 2.Protein sensitivity intolerance 3.Hearing impairment 4.Hepatic impairment 5.Seizures 6.Gastrointestinal disease 7.Renal disease 8.Cardiovascular disease 9.CNS disease 10.Respiratory disease	1	1	1	1
Probable acute perimyocarditis			1.Acute Myocardial Infarction (AMI) 2.Coronary Vasospasm (Prinzmetal's Angina) 3.Takotsubo Cardiomyopathy (Broken Heart Syndrome) 4.Acute Pericarditis 5.Dressler Syndrome 6.Myocarditis 7.Pulmonary Embolism (PE) 8.Aortic Dissection 9.Infective Endocarditis 10.Sepsis	0	0	1	4	1.Myocardial infarction 2.Pericarditis 3.Myocarditis 4.Aortic dissection 5.Pulmonary embolism 6.Pneumonia 7.Acute coronary syndrome 8.Takotsubo cardiomyopathy 9.Viral myocarditis 10.Chagas disease	1	2	1	2	1.acute coronary syndrome 2.acute myocardial infarction 3.pulmonary embolism 4.pneumonia 5.sepsis 6.cardiogenic shock 7.heart failure 8.COVID-19 9.ventricular aneurysm rupture 10.tamponade	0	0	0	0
pericarditis	Takayasu arteritis		1.Pericarditis 2.Autoimmune disease 3.Infectious diseases 4.Cardiac tumors or masses 5.Gastroesophageal reflux disease (GERD) 6.Vasculitis 7.Aortic aneurysm or dissection 8.Sarcoidosis 9.Hypereosinophilic Syndrome 10.Pleuropericardial disease	1	1	1	1	1.Acute coronary syndrome 2.Aortic dissection 3.Pulmonary embolism 4.Pneumonia 5.Transverse sinus pericarditis 6.Viral pericarditis 7.Bacterial pericarditis 8.Tuberculosis 9.Neoplastic pericarditis 10.Autoimmune pericarditis	1	6	1	5	1.Aortic inflammatory process 2.Transverse sinus pericarditis 3.Pericardial effusion 4.Pleural effusion 5.Pulmonary embolism 6.Aortic dissection 7.Cardiac tamponade 8.Empirical antibiotic therapy 9.Sterile blood cultures 10.Invasive coronary angiography	1	1	1	2
Serotonin syndrome			1.Neuroleptic Malignant Syndrome (NMS) 2.Serotonin Syndrome 3.Septic Encephalopathy 4.Urinary Tract Infection (UTI) 5.Acute Encephalitis 6.Delirium due to multiple etiologies 7.Meningitis 8.Parkinson's Disease or Parkinsonism 9.Autoimmune Encephalitis 10.Thyroid-related disorder	1	2	1	2	1.Serotonin syndrome 2.Drug-induced movement disorder 3.Infection (meningitis, encephalitis, etc.) 4.Stroke 5.Subdural hematoma 6.Delirium 7.Dementia 8.Parkinson's disease 9.Multiple sclerosis 10.Creutzfeldt-Jakob disease	1	1	1	1	1.Neurodegenerative disorder 2.Infection-related illness 3.Stroke or transient ischemic attack 4.Autoimmune disorder 5.Toxic-metabolic disorder 6.Dementia with Lewy bodies 7.Adverse drug reaction 8.Seizure disorder 9.Brain tumor 10.	1	2	1	7
Right knee prosthetic joint infection			1.Prosthetic Joint Infection (PJI) 2.Septic Arthritis 3.Rheumatoid Arthritis 4.Gout 5.Osteoarthritis 6.Cellulitis 7.Venous Thromboembolism (VTE) 8.Osteomyelitis 9.Reactive Arthritis 10.Psoriatic Arthritis	1	1	1	1	1.Prosthetic joint infection (PJI) 2.Septic arthritis 3.Osteoarthritis 4.Rheumatoid arthritis 5.Gout 6.Bursitis 7.Tendinitis 8.Inflammatory bowel disease 9.Lyme disease 10.Cellulitis	1	1	1	1	1.Periprosthetic joint infection (PJI) 2.Acute implant-related complications 3.Early postoperative infection 4.Late postoperative infection 5.Bacterial arthritis 6.Septic arthritis 7.Infection of the knee prosthesis 8.Prosthetic joint infection 9.Bacterial knee infection 10.Chronic osteomyelitis	1	8	1	1
Nevus lipomatosus superficialis			1.Dermatofibroma 2.Lipoma 3.Skin tag (Acrochordon) 4.Dermatofibrosarcoma Protuberans 5.Cutaneous Neurofibroma 6.Epidermoid cyst 7.Liposarcoma 8.Pilomatricoma (calcifying epithelioma) 9.Angiolipoma 10.Pedunculated Melanocytic Nevus	0	0	1	2	1.Sebaceous cyst 2.Steatocystoma multiplex 3.Pilar cyst 4.Epidermal inclusion cyst 5.Dermoid cyst 6.Lipoma 7.Hidradenitis suppurativa 8.Molluscum contagiosum 9.Wart 10.Granuloma annulare	0	0	1	6	1.Epidermal inclusion cyst 2.Pilar cyst 3.Epidermoid cyst 4.Sebaceous cyst 5.Dermoid cyst 6.Pilar tumor 7.Epidermal tumor 8.Clear cell hidradenoma 9.Syringoma 10.Trichoepithelioma	0	0	0	0
Necrotizing soft-tissue infection			1.Necrotizing fasciitis 2.Cellulitis 3.Septicemia (sepsis) 4.Acute renal failure 5.Allergic reaction or anaphylaxis 6.Abscess 7.Bacteremia 8.Endocarditis 9.Tissue necrosis due to venom 10.Impetigo	1	1	1	1	1.Centipede bite 2.Cellulitis 3.Necrotizing fasciitis 4.Gas gangrene 5.Streptococcus pyogenes infection 6.Streptococcus agalactiae infection 7.Staphylococcus aureus infection 8.Pseudomonas aeruginosa infection 9.Enterobacteriaceae infection 10.Anaerobic infection	1	3	1	3	1.Necrotizing fasciitis (8) 2.Sepsis (7) 3.Cellulitis (6) 4.Insect bite infection (5) 5.Abdominal abscess (4) 6.Wound infection (3) 7.Bacteremia (2) 8.Fasciitis (1) 9.Group A streptococcal infection (1) 10.Renal impairment (1)	1	1	1	1
Diffuse alveolar hemorrhage			1.Drug-Induced Lung Injury (DILI) 2.Pulmonary Hemorrhage 3.Apixaban-Related Hemorrhage 4.Pneumonia 5.Pulmonary Embolism 6.Interstitial Lung Disease (ILD) 7.Acute Respiratory Distress Syndrome (ARDS) 8.Aspiration Pneumonia 9.Alveolar Hemorrhage 10.Cancer	1	9	1	9	1.Septic arthritis of the hip 2.Aspiration pneumonia 3.Pulmonary embolism 4.Disseminated intravascular coagulation 5.Acute kidney injury 6.Hematogenous infection 7.Myocardial infarction 8.Inflammatory bowel disease 9.Gastrointestinal bleeding 10.Drug-induced liver injury	0	0	0	0	1.Pneumonia 2.Acute respiratory distress syndrome 3.Pneumothorax 4.Sepsis 5.Bronchitis 6.Empyema 7.Pleurisy 8.Pneumocystis pneumonia 9.Pulmonary embolism 10.Aspiration pneumonia	0	0	0	0
First branchial arch malformative of the external auditory canal			1.Ceruminous Cystoadenoma 2.Exostosis 3.Keratosis Obturans 4.Benign Cystic Lesion 5.Cholesteatoma 6.Malignant External Otitis (Necrotizing Otitis Externa) 7.Squamous Papilloma 8.Basal Cell Carcinoma 9.Inflammatory Polyp 10.Osteoma	0	0	0	0	1.Chronic otitis media 2.Cholesteatoma 3.External auditory canal tumor 4.Foreign body in the ear 5.Otosclerosis 6.Paget's disease of the bone 7.Perichondritis 8.Sebaceous cyst 9.Squamous cell carcinoma 10.Tympanosclerosis	0	0	0	0	1.Cholesteatoma 2.Keratosizing otitis externa (mucopurulent otitis externa) 3.Furuncle 4.Cyst of external auditory canal 5.Otitis media chronica mesotracheae (OMMT) 6.Acoustic neuroma 7.Petrositis 8.emporal bone fracture with otoscopic appearance of cystic lesion 9.Glomus tumour 10.Malignant external auditory canal tumour	0	0	0	0
Lupus podocytopathy	minimal mesangial lupus nephritis		1.Lupus Nephritis 2.Nephrotic Syndrome 3.Mixed Connective Tissue Disease (MCTD) Associated Nephritis 4.Membranous Nephropathy 5.Idiopathic Membranous Nephropathy 6.Minimal Change Disease (MCD) 7.Focal Segmental Glomerulosclerosis (FSGS) 8.Primary Glomerulonephritis 9.Secondary Glomerulonephritis 10.Pulmonary-Renal Syndrome	1	1	1	1	1.Mixed connective tissue disease (MCTD) 2.Systemic lupus erythematosus (SLE) 3.Rheumatoid arthritis (RA) 4.Sjogren's syndrome 5.Polymyositis/dermatomyositis (PM/DM) 6.Antiphospholipid syndrome (APS) 7.Lupus nephritis 8.Scleroderma 9.Dermatomyositis 10.Myositis	1	2	1	7	1.Lupus nephritis 2.Mixed connective tissue disease 3.Sjogren's syndrome 4.Systemic sclerosis 5.Polyarteritis nodosa 6.IgA nephropathy 7.Focal segmental glomerulosclerosis 8.Minimal change disease 9.Mesangial proliferative glomerulonephritis 10.Amyloidosis	1	1	1	1
Acute intermittent porphyria			1.Acute Intermittent Porphyria (AIP) 2.Porphyria Cutanea Tarda (PCT) 3.Addison's Disease (Adrenal Insufficiency) 4.Cushing's Syndrome 5.Pheochromocytoma 6.Primary Hyperaldosteronism (Conn's Syndrome) 7.Gastroenteritis 8.Hypertensive Encephalopathy 9.Renal Artery Stenosis 10.Gastritis or Peptic Ulcer Disease	1	1	1	1	1.Hypertensive encephalopathy 2.Intestinal obstruction 3.Appendicitis 4.Pyelonephritis 5.Henoch-Schönlein purpura 6.Cholecystitis 7.Pancreatitis 8.Mesenteric adenitis 9.Inflammatory bowel disease 10.Viral gastroenteritis	0	0	0	0	1.Hypertensive Encephalopathy 2.Enteritis 3.Posterior Reversible Encephalopathy Syndrome (PRES) 4.Focal Nodular Hyperplasia 5.Dehydration 6.Gastritis 7.Nephrotic Syndrome 8.Seizures disorder 9.Renal Impairment 10.Febrile Seizure	0	0	0	0
Small bowel vascular malformation			1.Angiodysplasia of the small intestine 2.Von Willebrand disease 3.Osler-Weber-Rendu syndrome (Hereditary Hemorrhagic Telangiectasia) 4.Gastric antral vascular ectasia (GAVE) 5.Blue Rubber Bleb Nevus Syndrome 6.Peutz-Jeghers Syndrome 7.Crohn's disease or Ulcerative Colitis 8.Hemolytic Uremic Syndrome (HUS) 9.Platelet function disorder 10.Celiac disease	0	0	1	1	1.Vascular malformation 2.Inflammatory bowel disease 3.Meckel diverticulum 4.Hereditary hemorrhagic telangiectasia 5.Portal hypertension 6.Dieulafoy’s lesion 7.Angiodysplasia 8.Leukemia 9.Lymphoma 10.Tumor	1	1	1	1	1.Intestinal Behcet's disease (Inflammatory disease that can cause bleeding and inflammation in the digestive system) 2.Crohn's disease (inflammatory bowel disease that causes chronic inflammation in the digestive tract) 3.Ulcerative colitis (inflammatory bowel disease that causes chronic inflammation and sores in the digestive tract) 4.Peptic ulcer disease (ulcers in the stomach or small intesti…	0	0	1	5
Hemorrhagic shock			1.Acute on Chronic Liver Failure (ACLF) 2.Hepatic Encephalopathy 3.Alcohol Withdrawal Syndrome (AWS) 4.Variceal Bleeding 5.Spontaneous Bacterial Peritonitis (SBP) 6.Hepatorenal Syndrome 7.Coagulopathy related to liver disease 8.Pancreatitis 9.Portosystemic Encephalopathy (PSE) 10.Hepatitis	0	0	1	4	1.Acute-on-chronic liver failure 2.Hepatic encephalopathy 3.Alcohol withdrawal syndrome 4.Variceal bleed 5.Gastric bleed 6.Oropharyngeal bleed 7.Hematemesis 8.Hypoxia 9.Encephalopathy 10.Coagulopathy	0	0	1	4	1.Acute-on-chronic liver failure 2.Alcohol withdrawal syndrome 3.Cullen and Grey-Turners sign 4.Variceal bleeding 5.Hepatic encephalopathy 6.Aspiration pneumonia 7.Subdural hematoma 8.Sepsis 9.Ischemic stroke 10.Intracerebral hemorrhage	0	0	1	4
Thoracolumbar compression fracture			1.Vertebral Compression Fracture Complications 2.Abdominal Aortic Aneurysm 3.Post-herpetic Neuralgia 4.Gastrointestinal conditions 5.Chronic Pancreatitis 6.Functional Dyspepsia or Irritable Bowel Syndrome (IBS) 7.Medication Side Effects 8.Radiculopathy 9.Psychogenic Pain or Somatoform Disorders 10.Delayed Hematoma or Abscess Formation	0	0	1	1	1.Compression fracture 2.Neuropathy 3.Intestinal obstruction 4.Ileus 5.Electrolyte abnormalities 6.Kummell's disease 7.Myocardial infarction 8.Heart failure 9.Chronic obstructive pulmonary disease 10.Constipation	1	1	1	1	1.Gastrointestinal compression syndrome (9/10) 2.Theophylline poisoning (8/10) 3.Intracranial lesion (7/10) 4.Myocardial infarction (7/10) 5.Heart failure (6/10) 6.Chronic obstructive pulmonary disease (COPD) exacerbation (6/10) 7.Intestinal obstruction (5/10) 8.Intestinal ileus (5/10) 9.Constipation (4/10) 10.Electrolyte abnormalities (3/10)	0	0	0	0
Central retinal vein occlusion			1.Central Retinal Vein Occlusion (CRVO) 2.Branch Retinal Vein Occlusion (BRVO) 3.Ischemic Optic Neuropathy (Anterior or Posterior) 4.Retinal Artery Occlusion 5.Diabetic Retinopathy 6.Hypertensive Retinopathy 7.Vasculitis 8.Ocular Ischemic Syndrome 9.Macular Degeneration 10.Hematologic or Coagulation Disorders	1	1	1	1	1.Central retinal vein occlusion (CRVO) 2.Retinal vein occlusion (RVO) 3.Macular edema 4.Hypertensive retinopathy 5.Central serous chorioretinopathy (CSC) 6.Ischemic optic neuropathy (ION) 7.Carotid artery disease 8.Optic neuritis 9.Temporal arteritis 10.Multiple sclerosis	1	1	1	1	1.Retinal vein occlusion 2.Central retinal vein thrombosis 3.Macular edema 4.Diabetic retinopathy 5.Hypertensive retinopathy 6.Non-arteritic ischemic optic neuropathy (NAION) 7.Papilledema 8.Neuro-ophthalmic disorders 9.Phaeochromocytoma 10.Subacute combined degeneration (Varghese-Jansen)	1	2	1	1
Pneumatosis cystoides coli			1.Gastrointestinal involvement of Behcet's disease 2.Intestinal pseudo-obstruction 3.Intestinal vasculitis 4.Vascular complications from Superior Vena Cava Syndrome 5.Complication from Familial Mediterranean Fever 6.Drug-induced enteropathy 7.Intussusception or volvulus 8.Inflammatory bowel disease (IBD) 9.Ischemic bowel disease 10.Infectious enterocolitis	0	0	0	0	1.Cecal volvulus 2.Ileocecal intussusception 3.Inflammatory bowel disease 4.Appendicitis 5.Mesenteric ischemia 6.Colon cancer 7.Diverticulitis 8.Ischemic colitis 9.Pseudomembranous colitis 10.Crohn's disease	0	0	0	0	1.Behcet’s Disease (BD) 2.Intestinal obstruction 3.Inflammatory bowel disease (IBD) 4.Intussusception 5.Ileocecal tuberculosis 6.Familial Mediterranean fever (FMF) 7.superior vena cava (SVC) obstruction 8.Pulmonary embolism 9.Colonic neoplasia 10.Gastrointestinal vasculitis	0	0	0	0
Amniotic fluid embolism			1.Acute Myocardial Infarction (AMI) 2.Postpartum Hemorrhage (PPH) 3.Disseminated Intravascular Coagulation (DIC) 4.Eclampsia 5.Epidural Hematoma or Abscess 6.Postpartum Cardiomyopathy 7.Hypoxic-Ischemic Encephalopathy (HIE) 8.Amniotic Fluid Embolism (AFE) 9.Takotsubo Cardiomyopathy (Broken Heart Syndrome) 10.Pulmonary Embolism	1	8	1	8	1.sepsis 2.Amniotic fluid embolism 3.Cardiac arrest 4.DIC 5.Thrombosis 6.Eclampsia 7.HELLP syndrome 8.Hypotension 9.Hypoxia 10.Hyperkalemia	1	2	1	2	1.Gestational diabetes 2.Intrauterine fetal death due to true umbilical cord knot 3.Cardiovascular disease 4.Neurological issues 5.Dizziness and emesis 6.Cardiac arrest 7.Myocardial infarction 8.Pulmonary hypertension 9.Coagulation disorder 10.Seizure I hope this will aid the physician for immediate intervention.	0	0	0	0
Coronary subclavian steal syndrome			1.Recurrent Ischemic Heart Disease (IHD) 2.Graft Vasculopathy 3.In-stent Restenosis 4.Cardiogenic Shock 5.Heart Failure 6.Subclavian Steal Syndrome 7.Ventricular Tachycardia 8.Atrial Fibrillation or other Supraventricular Tachycardia (SVT) 9.Myocardial Infarction 10.Unstable Angina	1	6	1	6	1.Sustained ventricular tachycardia 2.Ischemic cardiomyopathy 3.Coronary artery disease 4.Multivessel coronary artery disease 5.Left anterior descending artery stenosis 6.Left internal mammary artery (LIMA) stenosis 7.Left subclavian artery stenosis 8.ICD failure 9.Angina 10.Reversal of flow through the LIMA bypass graft	0	0	1	10	1.Ischemic cardiomyopathy 2.Stable ischemic heart disease 3.Multivessel coronary artery disease 4.Ventricular tachycardia 5.Angina 6.Cardiac arrhythmia 7.Heart failure 8.Myocardial infarction 9.Cardiac ischemia 10.Coronary artery disease	0	0	0	0
Dementia with Lewy bodies			1.Lewy Body Dementia (LBD) 2.Parkinson's Disease Dementia (PDD) 3.Alzheimer's Disease 4.Progressive Supranuclear Palsy (PSP) 5.Multiple System Atrophy (MSA) 6.Corticobasal Degeneration (CBD) 7.Normal Pressure Hydrocephalus (NPH) 8.Frontotemporal Dementia (FTD) 9.Vascular Dementia 10.Drug-induced Parkinsonism or Delirium	1	1	1	1	1.Parkinson's disease 2.Lewy body dementia 3.Alzheimer's disease 4.Vascular dementia 5.Frontotemporal dementia 6.Normal pressure hydrocephalus 7.Delirium 8.Psychosis 9.Sepsis 10.Medication side effect	1	2	1	2	1.Lewy Body Dementia 2.Parkinson's disease 3.Progressive Supranuclear Palsy (PSP) 4.Multiple system atrophy (MSA) 5.Corticobasal syndrome (CBS) 6.Dementia with Lewy bodies 7.Dementia with cortical basis 8.Dementia with Alzheimer's type of dementia 9.Schizophrenia with positive symptoms (hallucinations and delusions) and extra-pyramidal symptoms (rigidity, bradykinesia) 10.Chronic brain damage due…	1	6	1	1
severe PAH and RV systolic function impairment secondary to Severe ARDS & COVID-19			1.COVID-19 Pneumonia 2.Acute Respiratory Distress Syndrome (ARDS) 3.Right Ventricular (RV) Failure or Strain 4.Pulmonary Hypertension 5.Post-Intubation Tracheal Stenosis 6.Sepsis or Septic Shock 7.Ventilator-Associated Pneumonia (VAP) 8.Barotrauma or Volutrauma 9.Drug-Induced Lung Injury 10.Acute Kidney Injury (AKI):	1	1	1	2	1.COVID-19 pneumonia 2.Severe ARDS 3.Hypoxemia 4.Prone positioning 5.Tracheostomy 6.Inhaled nitric oxide (iNO) 7.Right ventricular (RV) dilatation 8.RV pressure overload 9.D-shape of the interventricular septum 10.Pulmonary embolism	1	2	1	2	1.Sepsis 2.ARDS 3.Multiorgan failure 4.Respiratory failure 5.Shock 6.Cardiogenic pulmonary edema 7.Adult respiratory distress syndrome 8.Acute kidney injury 9.Pneumonia 10.Respiratory failure	1	2	1	2
Anxiety disorder			1.Osteoarthritis 2.Sciatica or Lumbar Radiculopathy 3.Metastasis 4.Pelvic Organ Prolapse or Pelvic Floor Dysfunction 5.Leiomyoma (Fibroids) 6.Peripheral Neuropathy 7.Anxiety Disorder 8.Somatoform Disorder 9.Depression 10.Post-Traumatic Stress Disorder (PTSD)	1	7	1	7	1.Degenerative changes in the right hip joint 2.Multilevel lumbar spondylosis 3.Calcified fibroid 4.Susuk (implanted needle-shaped talisman) 5.Anxiety 6.Depression 7.Obsessive-compulsive disorder 8.Post-traumatic stress disorder 9.Body dysmorphic disorder 10.Guilt	1	5	1	5	1.Psychological disorder (e.g., obsessive-compulsive disorder, anxiety disorder) 2.Hypochondriasis 3.Somatoform disorder 4.Body dysmorphic disorder 5.Major depressive disorder 6.Adjustment disorder 7.Anxiety disorder 8.Post-traumatic stress disorder (PTSD) 9.Attention deficit hyperactivity disorder (ADHD) 10.Bipolar disorder	1	7	1	7
Vertebral metastasis			1.Metastatic breast cancer 2.Lytic bone lesions 3.Vertebral hemangioma (VH) 4.Degenerative disc disease 5.Spinal stenosis 6.Cauda equina syndrome 7.Sciatica 8.Chronic low back pain 9.Chronic constipation 10.Osteoporosis	0	0	1	1	1.Vertebral hemangioma 2.Lumbar disc herniation 3.Spondylosis 4.Spinal stenosis 5.Cauda equina syndrome 6.Radiculopathy 7.Metastatic breast cancer 8.Infection 9.Osteoporosis 10.Sacroiliac joint dysfunction	0	0	1	7	1.Degenerative spondylosis 2.Vertebral hemangioma (VH) 3.Chronic constipation 4.Recurrent breast cancer 5.Cauda equina compression 6.Spinal canal stenosis 7.Bilateral L4 through S1 foraminal stenosis 8.Disc bulging 9.Disc height loss 10.Hypertension	0	0	0	0
Crohn’s disease			1.Inflammatory Bowel Disease (IBD) 2.Irritable Bowel Syndrome (IBS) 3.Microscopic Colitis 4.Celiac Disease 5.Small Intestinal Bacterial Overgrowth (SIBO) 6.Bile Acid Malabsorption 7.Chronic Pancreatitis 8.Peptic Ulcer Disease 9.Gallstone Disease / Biliary Dyskinesia 10.Functional Dyspepsia	1	1	1	1	1.Primary biliary cholangitis (PBC) 2.Celiac disease 3.Inflammatory bowel disease (IBD) 4.Ileal Crohn's disease 5.Ulcerative colitis 6.Sclerosing cholangitis (PSC) 7.Eosinophilic gastroenteritis 8.Infective enteritis 9.Bacterial overgrowth syndrome 10.Irritable bowel syndrome (IBS)	1	4	1	4	1.Ulcerative colitis (UC) 2.Crohn's disease (CD) 3.Irritable bowel syndrome (IBS) 4.Functional dyspepsia 5.Hashimoto's thyroiditis 6.Primary biliary cholangitis (PBC) 7.Autoimmune hepatitis 8.Primary sclerosing cholangitis (PSC) 9.Small intestine bacterial overgrowth (SIBO) 10.Food intolerance or sensitivity	1	2	1	2
Nocardia infection			1.CNS Nocardiosis 2.CNS Tuberculosis (TB) 3.CNS Actinomycosis 4.Brain Metastasis from Multiple Myeloma 5.CNS Aspergillosis 6.Bacterial Brain Abscess 7.CNS Listeriosis 8.CNS Cryptococcosis 9.CNS Toxoplasmosis 10.CNS Nocardia asteroides infection	1	1	1	1	1.Brain metastasis 2.Brain abscess 3.Multiple sclerosis 4.Meningitis 5.Encephalitis 6.Stroke 7.Subarachnoid hemorrhage 8.Intracerebral hemorrhage 9.Cerebral contusion 10.Cerebra	1	2	0	0	1.Metastatic multiple myeloma (MM) with secondary abscess formation (80%) 2.Pyogenic abscess (10%) 3.Bacterial meningitis (5%) 4.Sepsis (3%) 5.Encephalitis (2%) 6. Lymphoma (1%) 7.Cryptococcal meningitis (1%) 8.Other bacterial infections, such as Listeria monocytogenes or Nocardia (<1%) 9.Primary central nervous system lymphoma (<1%) 10.Glioblastoma multiforme (<1%)	1	8	1	8
Estradiol induced Pulmonary embolism	drug-induced Pulmonary embolsim		1.Pulmonary Embolism (confirmed in this case) 2.Acute Myocardial Infarction 3.Angina Pectoris 4.Pneumothorax 5.Pneumonia 6.Pericarditis 7.Anxiety or Panic Disorder 8.Costochondritis 9.Gastroesophageal Reflux Disease (GERD) 10.Aortic Dissection	1	1	1	1	1.Pulmonary embolism 2.Pneumonia 3.Pleurisy 4.Angina 5.Anxiety attack 6.Aortic dissection 7.Myocardial infarction 8.Pericarditis 9.Hyperventilation 10.Costochondritis	1	1	1	1	1.Pulmonary embolism 2.Pneumonia 3.Unstable angina 4.Hypertensive emergency 5.Atrial fibrillation 6.Chronic obstructive pulmonary disease (COPD) exacerbation 7.Heart failure 8.Myocardial infarction 9.Asthma exacerbation 10.Pneumothorax	1	1	1	1
Intracardiac leiomyomatosis			1.Leiomyosarcoma 2.Intravenous Leiomyomatosis (IVL) 3.Angiosarcoma 4.Endometrial stromal sarcoma 5.Metastatic cancer 6.Benign metastasizing leiomyoma 7.Primary cardiac tumors 8.Retroperitoneal fibrosis 9.Thrombus or embolus 10.Pelvic inflammatory disease (PID)	1	2	1	1	1.Leiomyomatosis 2.Leiomyosarcoma 3.Intracardiac leiomyomatosis 4.Retroperitoneal leiomyomatosis 5.Uterine fibroids 6.Pelvic mass 7.Intravenous tumor 8.Right-side retroperitoneal pelvic mass 9.Inferior vena cava tumor 10.Right atrial tumor	1	3	1	3	1.Endometrial cancer 2.Adenocarcinoma in situ (AIS) 3.Chronic endometritis 4.Chronic pelvic pain 5.Uterine fibroids 6.Leiomyomas 7.Intramural fibroids 8.Leiomyosarcoma 9.Uterine adenomyosis 10.Chronic kidney disease	0	0	1	6
Endogenous endophthalmitis			1.Acute Prostatitis 2.Urinary Tract Infection (UTI) 3.Klebsiella pneumoniae bacteremia 4.Endophthalmitis 5.Retinal Vasculitis 6.Septicemia 7.Ischemic Retinopathy 8.Drug-Resistant Infection 9.Acute Kidney Injury 10.Disseminated Intravascular Coagulation (DIC)	1	4	1	4	1.Acute prostatitis 2.Ampicillin-resistant K. pneumoniae infection 3.Endophthalmitis 4.Retinal detachment 5.Vitritis 6.Uveitis 7.Chorioretinitis 8.Macular edema 9.Optic neuritis 10.Panuveitis	1	3	1	3	1.Endophthalmitis 2.Vitreitis 3.Uveitis 4.Retinal vasculitis 5.Retinal infection 6.Choroiditis 7.Ischemic retinopathy 8.Retinal detachment 9.Inflammat0ory pseudo tumor 10.Anterior chamber abscess.	1	1	1	1
Vertebrobasilar insufficiency			1.Cervicogenic headache 2.Cervical spondylosis 3.Tension-type headaches 4.Vertebral artery stenosis 5.Chronic pain syndrome 6.Orthostatic hypotension 7.Chronic ischemic white matter disease 8.Cardiovascular disease 9.Anxiety or stress-related disorders 10.Effects of tobacco use	0	0	1	4	1.Vertebral artery stenosis 2.Benign positional vertigo (BPPV) 3.Cervical spondylosis 4.Migraine 5.Meniere's disease 6.Cerebellar stroke 7.Brain tumor 8.Multiple sclerosis 9.Temporal arteritis 10.Carotid artery stenosis	0	0	1	1	1.Dizziness disorder 2.Neck pain with cervical spine strain 3.Migraine headache disorder 4.Chronic daily headache disorder 5.Chronic neck pain disorder 6.Dizziness-Balance disorder 7.Vestibular migraine 8.Chronic tension-type headache 9.Post-traumatic headache 10.Tension headache disorder	0	0	0	0
Aerococcus endocarditis			1.Infective Endocarditis 2.Sepsis 3.Disseminated Intravascular Coagulation (DIC) 4.Pulmonary Edema 5.Acute Kidney Injury (AKI) 6.Heart Failure 7.Cerebrovascular Accident (Stroke) 8.Drug-Induced Cardiomyopathy 9.Hyponatremia 10.Hypoproteinemia/Malnutrition	1	1	1	1	1.Infective endocarditis 2.Bacterial meningitis 3.Cerebral infarction 4.Pulmonary embolism 5.Cocaine overdose 6.Pneumonia 7.Heart failure 8.Myocardial infarction 9.Sepsis 10.Meningococcemia	1	1	1	1	1.Myocardial infarction/injury 2.Cerebral infarction/stroke 3.Carditis (infective endocarditis or vegetation) 4.Bacteremia/sepsis 5.Acute kidney injury 6.Chronic kidney disease 7.Hypertension 8.Heart failure 9.Urinary tract infection 10.Respiratory infection	1	3	1	3
Post-injection delirium/sedation syndrome			1.Olanzapine Toxicity 2.Valproic Acid Toxicity 3.Neuroleptic Malignant Syndrome (NMS) 4.Serotonin Syndrome 5.Drug-Drug Interaction 6.Extrapyramidal Side Effects (EPSEs) 7.Acute Psychotic Episode 8.Delirium 9.Substance Abuse 10.Encephalitis/Meningitis	0	0	1	8	1.Olanzapine overdose 2.Serotonin syndrome 3.Neuroleptic malignant syndrome 4.Toxic psychosis 5.Status epilepticus 6.Cardiac arrhythmia 7.Urinary tract infection 8.Meningitis 9.Encephalitis 10.Subdural hematoma	0	0	1	1	1.Olanzapine poisoning 2.Valproic acid poisoning 3.Adverse effect of olanzapine LAI 4.Adverse effect of valproic acid 5.Risperidone-induced movement disorder 6.Extrapyramidal symptoms from antipsychotics 7.Akathisia 8.Dystonia 9.Ataxia 10.Hypertension, tachycardia, and urinary incontinence	0	0	1	3
Secondary syphilis			1.Secondary Syphilis 2.Reactive Arthritis 3.Rheumatoid Arthritis 4.Osteoarthritis 5.Gout/Pseudogout 6.Psoriatic Arthritis 7.Lyme Disease 8.Systemic Lupus Erythematosus (SLE) 9.Infectious Arthritis 10.Vasculitis (e.g. Granulomatosis with Polyangiitis, Microscopic Polyangiitis)	1	1	1	1	1.Pseudogout 2.Osteoarthritis 3.Rheumatoid arthritis 4.Ankylosing spondylitis 5.Gout 6.Inflammatory bowel disease 7.Lupus erythematosus 8.Seronegative spondyloarthropathy 9.Sarcoidosis 10.Viral arthritis	0	0	0	0	1.Psoriasis 2.Osteoarthritis 3.Septic arthritis 4.Gout 5.Rheumatoid arthritis 6.Uremic arthritis 7.Systemic lupus erythematosus 8.Ankylosing spondylitis 9.Reactive arthritis 10.Arthritis due to bacterial, viral, or fungal infections	0	0	0	0
Giant cell arteritis			1.Giant Cell Arteritis (Temporal Arteritis) 2.Pituitary Adenoma or other Pituitary disorders 3.Rheumatoid Arthritis or other Autoimmune disorders 4.Intracranial Hypertension (Pseudotumor Cerebri) 5.Cervical Spondylosis 6.Polymyalgia Rheumatica 7.Tolosa-Hunt Syndrome 8.Brain Tumor or Metastasis 9.Diabetes Mellitus 10.Myasthenia Gravis	1	1	1	1	1.Temporal arteritis 2.Giant cell arteritis 3.Takayasu arteritis 4.Carotid artery dissection 5.Meningitis 6.Subarachnoid hemorrhage 7.Brain tumor 8.Pituitary tumor 9.Cerebrovascular accident 10.Myasthenia gravis	1	2	1	2	1.Giant cell arteritis (GCA) 2.Polyarteritis nodosa (PAN) 3.Systemic lupus erythematosus (SLE) 4.Vasculitis 5.Myasthenia gravis (MG) 6.Multiple sclerosis (MS) 7.Cranial meningitis 8.Temporal arteritis 9.Rheumatoid arthritis (RA) 10.Idiopathic orbital inflammatory syndrome (IOIS)	1	1	1	1
Columnar metaplasia of the esophagus			1.Anemia of Chronic Disease (also known as Anemia of Inflammation) 2.Iron Deficiency Anemia 3.Chronic Gastroesophageal Reflux Disease (GERD) 4.Eosinophilic Esophagitis (EoE) 5.Esophageal Strictures/Stenosis 6.Peptic Ulcer Disease (PUD) 7.Pancreatic Insufficiency 8.Small Intestinal Bacterial Overgrowth (SIBO) 9.Eating Disorders 10.Mental Health Disorders	0	0	0	0	1.Inflammatory bowel disease (IBD) 2.Celiac disease 3.Malabsorption syndrome 4.Iron deficiency anemia 5.Chronic pancreatitis 6.Achalasia 7.Gastric outlet obstruction 8.Pyloric stenosis 9.Hiatal hernia 10.Zollinger-Ellison syndrome	0	0	0	0	1.Anemia of chronic disease (associated with chronic inflammation) 2.Iron deficiency anemia (due to poor dietary intake and possible malabsorption) 3.Chronic kidney disease (related to malnutrition and chronic inflammation) 4.Crohn's disease (related to malnutrition, chronic inflammation, and history of GERD) 5.Cystic fibrosis (related to pancreatic insufficiency and scoliosis) 6.Eosinophilic gas…	0	0	0	0
Frozen shoulder			1.Rotator Cuff Tear or Tendinopathy 2.Shoulder Impingement Syndrome 3.Frozen Shoulder (Adhesive Capsulitis) 4.Osteoarthritis of the Shoulder 5.Bursitis 6.Rheumatoid Arthritis 7.Calcific Tendonitis 8.Thoracic Outlet Syndrome 9.Cervical Radiculopathy 10.Referred Pain from Neck (Cervical Spine)	1	3	1	3	1.Rotator cuff tear 2.Adhesive capsulitis 3.Impingement syndrome 4.Acromioclavicular joint separation 5.Glenohumeral arthritis 6.Rotator cuff tendinitis 7.Bicipital tendinitis 8.Subacromial bursitis 9.Labrum tear 10.Shoulder fracture	1	2	1	2	1.Right shoulder strain 2.Shoulder impingement syndrome 3.Rotator cuff injury 4.Glenohumeral joint degenerative disorder 5.Osteoarthritis of the shoulder 6.Acromioclavicular joint degeneration 7.Cervicothoracic spine strain/strain 8.Neck strain 9.Shoulder-hand dysfunction 10.Suspected nerve damage (neuropraxia) or nerve compression	0	0	1	3
Metastatic lung adenocarcinoma			1.Lung Adenocarcinoma (most likely) 2.Squamous Cell Lung Carcinoma 3.Other Non-small Cell Lung Cancers 4.Small Cell Lung Carcinoma 5.Lymphoma 6.Metastatic Cancer from an Unknown Primary 7.Paraneoplastic Syndromes 8.Tuberculosis 9.Other Infectious Diseases 10.Granulomatous diseases	1	6	1	1	1.Small cell lung cancer 2.Non-small cell lung cancer 3.Breast cancer 4.Lung metastasis 5.Brain metastasis 6.Lymphoma 7.Multiple myeloma 8.Myelodysplastic syndrome 9.Acute myeloid leukemia 10.Acute lymphoblastic leukemia	0	0	1	4	1.Pancoast Tumor 2.Lung Adenocarcinoma 3.Neuroendocrine Carcinoma 4.Brain Metastasis 5.Non-small cell lung cancer 6.Small cell lung cancer 7.Metastatic Neuroendocrine Carcinoma 8.Vasogenic Edema 9.Chronic Obstructive Pulmonary Disease 10.Gastroesophageal Junction Adenocarcinoma	1	2	1	2
Leiomyosarcoma			1.Leiomyosarcoma 2.Rhabdomyosarcoma 3.Angiosarcoma 4.Vascular leiomyoma (Angioleiomyoma) 5.Hemangiopericytoma 6.Myofibroblastic tumors 7.Liposarcoma 8.Malignant fibrous histiocytoma (Undifferentiated pleomorphic sarcoma) 9.Synovial Sarcoma 10.Fibrosarcoma	1	1	1	1	1.Superficial vein thrombosis 2.Deep vein thrombosis 3.Thrombophlebitis 4.Varicose veins 5.Phlebitis 6.Inflammatory bowel disease 7.Leukemia 8.Lymphoma 9.Melanoma 10.Sarcoma	1	10	1	10	1.Superficial vein thrombosis 2.Superficial thrombophlebitis 3.Malignant thrombosed veins (angiosarcoma or others) 4.benign tumors such as hemangioma, venous malformation, or cavernous lymphangioma 5.Trauma-induced vein thrombosis 6.Infection such as cellulitis or abscess 7.Inflammatfitis or granulomatous response to foreign body, allergic or chemical irritation. 8.Neoplastic embolism from distan…	0	0	0	0
hyperostosis frontalis interna			1.Hyperostosis Frontalis Interna (HFI) 2.Paget's Disease of Bone 3.Fibrous Dysplasia 4.Osteomas 5.Acromegaly 6.Metastatic Cancer 7.Hemangiomas 8.Leontiasis ossea 9.Osteopetrosis 10.Gorham's Disease	1	1	1	1	1.Paget's disease of bone 2.Osteosarcoma 3.Fibrous dysplasia 4.Hyperparathyroidism 5.Craniometaphyseal dysplasia 6.Osteopetrosis 7.Osteogenesis imperfecta 8.Cherubism 9.McCune-Albright syndrome 10.Hypophosphatasia	0	0	0	0	1.Paget's disease of bone 2.Osteitis fibrosa 3.Chronic otitis media 4.mastoiditis 5.Cholesteatoma 6.Eczema 7.Psoriasis 8.Lichen simplex chronicus 9.Acne 10.folliculitis	0	0	0	0
Vulvar myxoid liposarcoma			1.Lipoma 2.Myxoid liposarcoma 3.Pleomorphic liposarcoma 4.Well-differentiated liposarcoma/atypical lipomatous tumor 5.Angiolipoma 6.Myxoma 7.Fibroepithelial polyp 8.Bartholin's cyst or abscess 9.Vulvar cysts (epidermal, sebaceous, etc.) 10.Vulvar cancer	1	2	1	2	1.Lipoma 2.Fibroma 3.Hemangioma 4.Neurofibroma 5.Adenoma 6.Wart 7.Condyloma acuminata 8.Squamous cell carcinoma 9.Melanoma 10.Sarcoma	1	10	1	10	1.Lipoma (initial suspicion) 2.Benign vulvar tumor (based on macroscopic and microscopic description) 3.Skinned, gelatinous, and fatty tumor (based on macroscopic description) 4.Arborizing capillary network (“chicken wire”) (based on microscopic description) 5.Myxoid stroma (based on microscopic description) 6.Lipoblasts (based on microscopic description) 7.Malignant tumor ( possibility due to th…	0	0	1	7
Pulmonary tuberculosis			1.Fistula infection 2.Sepsis 3.Pneumonia 4.Pleural effusion related infection 5.Empyema 6.Exacerbation of chronic kidney disease (CKD) 7.Malignancy recurrence 8.Abscess formation 9.Fungal infection 10.Drug-induced pneumonitis	0	0	0	0	1.Cellulitis 2.Esophageal-skin fistula infection 3.Methicillin-resistant Staphylococcus epidermidis (MRSE) infection 4.Candida albicans infection 5.Pneumonia 6.Tuberculosis 7.Aspergillosis 8.Histoplasmosis 9.Cryptococcosis 10.Nocardia infection	1	6	1	6	1.Cellulitis 2.Sepsis 3.Bacteremia 4.Fever 5.Pneumonia 6.Neutropenic fever 7.Eosinophilic pneumonia 8.Fungal pneumonia 9.MRSE pneumonia 10.C. albicans pneumonia	0	0	0	0
Cavernous hemangioma			1.Juvenile Nasopharyngeal Angiofibroma (JNA) 2.Nasal Polyps 3.Inverted Papilloma 4.Hemangioma 5.Fungal Sinusitis 6.Antrochoanal Polyp 7.Nasopharyngeal Carcinoma 8.Sinonasal Undifferentiated Carcinoma (SNUC) 9.Pyogenic Granuloma 10.Rhabdomyosarcoma	1	4	1	4	1.Nasal polyps 2.Angiofibroma 3.Inflammatory polyp 4.Juvenile nasopharyngeal angiofibroma 5.Hemangioma 6.Leukemia 7.Lymphoma 8.Sarcoidosis 9.Wegener's granulomatosis 10.Churg-Strauss syndrome	1	5	1	5	1.Nasal angiofibroma 2.Benign nasal tumor 3.Inverted papilloma 4.Hemangioma 5.Nasal glioma 6.Rhabdomyosarcoma 7.Nasal adenoma 8.Basal cell carcinoma 9.Nasal melanoma 10.Sino nasal tumor	1	4	1	4
systemic lupus erythematosus	lupus anticoagulant-hypoprothrombinemia syndrome		1.Systemic Lupus Erythematosus (SLE) 2.Lupus Headache or Lupus Meningitis 3.Secondary Antiphospholipid Syndrome (APS) 4.Idiopathic Intracranial Hypertension (IIH) 5.Mixed Connective Tissue Disease (MCTD) 6.Sjögren's syndrome 7.Vasculitis 8.Lymphoma 9.Leukemia 10.Other hematologic disorder	1	1	1	1	1.Idiopathic intracranial hypertension 2.Meningitis 3.Brain tumor 4.Systemic lupus erythematosus (SLE) 5.Antiphospholipid syndrome (APS) 6.Henoch-Schönlein purpura (HSP) 7.Thrombotic thrombocytopenic purpura (TTP) 8.Hemolytic uremic syndrome (HUS) 9.Factor II deficiency 10.Lupus anticoagulant	1	4	1	4	1.Idiopathic intracranial hypertension 2.Pseudotumor cerebri 3.Central nervous system infection 4.Intracranial mass 5.Meningitis 6.Encephalitis 7.Optic neuritis 8.Retinal detachment 9.Systemic lupus erythematosus (SLE) 10.Polyarteritis nodosa (PAN)	1	9	1	9
Demodicosis			1.Rosacea 2.Cutaneous Infections 3.Immunosuppression-related malignancy 4.Drug-induced Dermatitis 5.Demodicosis 6.Dermatomyositis 7.Systemic Lupus Erythematosus (SLE) 8.Allergic Dermatitis 9.Photodermatitis 10.Actinic Dermatitis	1	5	1	5	1.Demodicosis 2.Atopic dermatitis 3.Psoriasis 4.Seborrheic dermatitis 5.Acne vulgaris 6.Rosacea 7.Lichen planus 8.Eczema 9.Contact dermatitis 10.Drug reaction	1	1	1	1	1.Bacterial or fungal infections 2.Skin cancer (such as squamous cell carcinoma or basal cell carcinoma) 3.Precancerous lesions (such as actinic keratosis) 4.Other skin conditions related to immunosuppression (such as psoriasis or eczema) 5.Complications related to diabetes (such as diabetic dermopathy) 6.Complications related to glomerulonephritis (such as nephritic syndrome) 7.Viral infections …	0	0	0	0
Infectious myositis			1.Septicemia / Bacteremia 2.Necrotizing Fasciitis 3.Pyomyositis 4.Cellulitis 5.Compartment Syndrome 6.Clostridial Myonecrosis (Gas Gangrene) 7.Thrombophlebitis 8.Drug Reaction with Eosinophilia and Systemic Symptoms (DRESS) syndrome 9.Vascular Occlusion 10.Disseminated Intravascular Coagulation (DIC)	1	3	1	3	1.Catheter-related bloodstream infection (CRBSI) 2.Muscle infection 3.Cellulitis 4.Necrotizing fasciitis 5.Myositis 6.Kawasaki disease 7.Infection with COVID-19 8.Deep vein thrombosis 9.Thrombophlebitis 10.Arterial occlusion	1	5	1	5	1.Myositis 2.Necrotizing fasciitis 3.Peripheral venous catheter infection 4.Catheter-related bloodstream infection 5.Soft tissue abscess 6.Osteomyelitis 7.Septic arthritis 8.Cellulitis 9.Pyomyositis 10.Infective endocarditis	1	1	1	1
Pyogenic spinal infection			1.Spinal Epidural Abscess (SEA) 2.Pyomyositis 3.Psoas Abscess 4.Musculoskeletal Pain Syndromes 5.Spondylodiscitis 6.Sciatica 7.Diabetic Neuropathy 8.Polymyalgia Rheumatica (PMR) 9.Inflammatory Back Pain, such as Ankylosing Spondylitis (AS) 10.Spinal Stenosis	0	0	1	1	1.Spinal stenosis 2.Spondylodiscitis 3.Vertebral osteomyelitis 4.Septic arthritis 5.Pyogenic spondylitis 6.Myositis 7.Diabetic myositis 8.Streptococcus oralis infection 9.Other bacterial infections 10.	1	5	1	5	1.Lymphoma 2.Bacterial infection (other than spinal tuberculosis) 3.Septic degenerative spondylitis/spondylodiscitis (in view of elevated inflammatory markers, bone destruction, and S. oralis culture result) 4.Reactive arthritis/inflammatory disease 5.Connective tissue disease, inflammatory myopathy, or rheumatoid arthritis (RA) related inflammatory conditions 6.Hematological malignancies or diso…	1	2	1	3
Bilateral lingual nerve palsy	cranial nerve injury		1.Iatrogenic nerve injury 2.Stroke or transient ischemic attack (TIA) 3.Postoperative infection or abscess 4.Local trauma or burn to the tongue 5.Drug reaction or toxicity 6.Glossopharyngeal neuralgia 7.Bell's palsy 8.Multiple Sclerosis 9.Lingual thyroid 10.Neurological complications from her chemotherapy	0	0	1	1	1.Recurrent tumor 2.Postoperative complications 3.Vocal cord paralysis 4.Glossopharyngeal neuralgia 5.Nerve injury 6.Infection 7.Allergic reaction 8.Medication side effect 9.Idiopathic 10.Other	1	5	1	5	1.Postoperative complications (Difficulty in swallowing, swelling, and erythema of the tongue, hoarseness, taste disturbances) 2.Dysphasia (Difficulty with speech and swallowing) 3.Post-anesthetic complications (Difficulty in speaking and tongue numbness) 4.Hypothyroidism (Loss of taste and swelling of the tongue) 5.Adverse reaction to medication (Succinylcholine and/or midazolam may cause taste …	0	0	0	0
Left ventricular thrombus			1.Intracardiac Thrombus 2.Cardiac Tumors 3.Infective Endocarditis 4.Congestive Heart Failure (CHF) 5.Ischemic Cardiomyopathy 6.Atrial Myxoma 7.Ventricular Aneurysm 8.Dilated Cardiomyopathy 9.Valvular Heart Disease 10.Cor Pulmonale	1	1	1	1	1.Acute myocardial infarction 2.Atrial fibrillation 3.Left ventricular thrombus 4.Myocarditis 5.Infective endocarditis 6.Cardiomyopathy 7.Peripheral vascular disease 8.Pulmonary hypertension 9.Deep vein thrombosis 10.Pulmonary embolism	1	3	1	3	1.Acute myocardial infarction 2.Heart failure 3.Peripheral artery disease 4.Chronic pulmonary disease 5.Chronic renal disease 6.Hypertension 7.Cardiac amyloidosis 8.Left ventricular aneurysm 9.Chronic obstructive sleep apnea 10.Type 2 diabetes mellitus	0	0	0	0
Gastric sarcoidosis			1.Gastrointestinal Sarcoidosis 2.Steroid-induced Gastritis/Peptic Ulcer Disease 3.Medication Side Effects 4.Gastroparesis 5.Small Intestinal Bacterial Overgrowth (SIBO) 6.Cyclic Vomiting Syndrome 7.Gastroenteritis 8.Pancreatitis 9.Gastroesophageal Reflux Disease (GERD) 10.Malignancy	1	1	1	1	1.Intractable nausea and vomiting 2.Gastric outlet obstruction 3.Gastritis 4.Peptic ulcer disease 5.Pancreatitis 6.Appendicitis 7.Inflammatory bowel disease 8.Malignancy 9.Stomach flu 10.Gallstones	0	0	0	0	1.Sarcoidosis 2.Gastroesophageal reflux disease (GERD) 3.Chronic hypoxic respiratory failure 4.Pulmonary embolism 5.Multisystem sarcoidosis 6.Bipolar disorder 7.Tuberculosis infection 8.Mycobacterium avium complex infection 9.Steroid-induced avascular necrosis 10.Anemia	1	5	1	1
Wandering spleen			1.Wandering spleen / Splenoptosis 2.Abdominal adhesions 3.Intestinal malrotation 4.Heterotaxy syndrome 5.Annular pancreas 6.Retroperitoneal fibrosis 7.Chronic pancreatitis 8.Mittelschmerz 9.Pelvic inflammatory disease 10.Mesenteric cyst	1	1	1	1	1.Ectopic pregnancy 2.Ovarian cyst 3.Inflammatory bowel disease 4.Pelvic inflammatory disease 5.Appendicitis 6.Diverticulitis 7.Mesenteric ischemia 8.Adrenal tumor 9.Renal cell carcinoma 10.Leiomyosarcoma	0	0	0	0	1.Chronic appendicitis 2.Inflammatises small bowel disease 3.Ileocecal intussusception 4.Ileal endometriosis 5.Adenocarcinoma of the colon 6.Familial adenomatous polyposis 7.Intestinal duplication 8.Gastrointestinal stromal tumor (GIST) 9.Solitary metastatic lesion to the pancreas from an unknown primary 10.Idiopathic pancreatitis	0	0	0	0
Cryptococcosis			1.Post-transplant lymphoproliferative disorder (PTLD) 2.Opportunistic bacterial infection (Pneumonia) 3.Tuberculosis (TB) 4.Nocardiosis 5.Aspergillosis or other fungal infections 6.CMV (Cytomegalovirus) Infection 7.Acute kidney injury 8.Opportunistic viral infections (such as HSV, VZV, or Influenza) 9.Endocarditis 10.Autoimmune/Post-Transplant Rejection	0	0	0	0	1.Pneumonia 2.Cytomegalovirus (CMV) 3.Aspergillosis 4.Bacterial infection 5.Fungal infection 6.Viral infection 7.Recurrence of polycystic kidney disease 8.Lupus 9.Sarcoidosis 10.Cancer	1	5	0	0	1.pneumonia 2.Infection 3.sepsis 4.nephrotoxicity 5.gastrointestinal infection 6.opportunistic infection 7.adverse drug reaction 8.cylcosporine-induced neurotoxicity 9.chronic kidney disease 10.malignancy	1	6	0	0
Carcinoid heart disease	primary ovarian carcinoid tumor of insular type		1.Ovarian carcinoid tumor 2.Polycystic ovary syndrome (PCOS) 3.Adrenal tumor or hyperplasia 4.Carcinoid syndrome 5.Congestive heart failure (CHF) 6.Inflammatory bowel disease (IBD) 7.Celiac disease 8.Pheochromocytoma 9.Ovarian cancer 10.Right-sided heart disease	1	1	1	4	1.Carcinoid tumor 2.Cushing's syndrome 3.Pheochromocytoma 4.Adrenocortical carcinoma 5.Thyroid cancer 6.Ectopic ACTH syndrome 7.Multiple endocrine neoplasia type 1 (MEN1) 8.Malignant carcinoid syndrome 9.Atrial myxoma 10.Metastatic cancer	1	1	1	1	1.Polycystic ovary syndrome (PCOS) 2.Hyperplasia/neoplasia of the ovary 3.Adrenal tumor (e.g., pheochromocytoma, adrenocortical carcinoma) 4.Ovarian tumor (e.g., benign, malignant) 5.Endometriosis 6.Hysterectomy (with suspicion of carcinoma) 7.Primary aldosteronism 8.Systemic lupus erythematosus (SLE) 9.Hyperparathyroidism 10.Chronic fatigue syndrome	0	0	1	4
Sarcomatoid carcinoma			1.Colorectal carcinoma 2.Metastatic malignancy to the colon 3.Peritoneal mesothelioma 4.Sarcomatoid carcinoma 5.Malignant mixed Mullerian tumor (carcinosarcoma) 6.Gastrointestinal stromal tumor (GIST) 7.Leiomyosarcoma 8.Colonic lymphoma 9.Malignant peripheral nerve sheath tumors (MPNST) 10.Undifferentiated/unclassified malignancies	1	4	1	4	1.Colon cancer 2.Mesothelioma 3.Lymphoma 4.Adenocarcinoma 5.Sarcoma 6.GIST 7.Carcinoid tumor 8.Leukemia 9.Myeloma 10.Metastatic cancer	0	0	1	1	1.Malignant tumor of the colon (e.g. adenocarcinoma) 2.Perforated appendicitis with phlegmon 3.Obstruction of the small intestine 4.Perforated ulcer 5.Mesenteric ischemia 6.Chronic appendicitis 7.Inflammatory bowel disease (e.g. Crohn's disease) 8.Ischemic colitis 9.Diverticulitis 10.Enterovesical fistula	0	0	1	1
Neurosarcoidosis			1.Sarcoidosis 2.Hypertensive Retinopathy 3.Granulomatosis with Polyangiitis (Wegener's) 4.Systemic Lupus Erythematosus (SLE) 5.Vasculitis (specifically microscopic polyangiitis) 6.Goodpasture Syndrome 7.Chronic Kidney Disease 8.Primary Open-Angle Glaucoma 9.Diabetes Mellitus 10.Tubulointerstitial Nephritis and Uveitis (TINU) Syndrome	1	1	1	1	1.Bilateral hypertensive retinopathy with optic nerve swelling 2.Granulomatous interstitial nephritis 3.Sarcoidosis 4.Lupus nephritis 5.Wegener's granulomatosis 6.Polyarteritis nodosa 7.Takayasu's arteritis 8.Giant cell arteritis 9.Behçet's disease 10.Sjögren's syndrome	1	3	1	3	1.Hypertensive retinopathy 2.Glaucoma 3.Optic neuritis 4.Vitamin D toxicity 5.Systemic lupus erythematosus (SLE) 6.Hypertensive nephropathy 7.Diabetic retinopathy 8.Retinal vein occlusion 9.Renal cell carcinoma 10.Sarcoidosis	1	10	1	10
Post-COVID-19 cognitive deficits			1.Post-Acute Sequelae of SARS-CoV-2 infection (PASC) or "Long COVID" 2.Chronic Fatigue Syndrome (CFS)/ Myalgic Encephalomyelitis (ME) 3.Depression or Other Mood Disorders 4.Uncontrolled Diabetes 5.Chronic Sinusitis 6.Post-viral Syndrome 7.Fibromyalgia 8.Sleep Apnea or Other Sleep Disorders 9.Side Effects of Medication 10.Recurrent Epilepsy	1	1	1	1	1.Post-COVID syndrome 2.Chronic fatigue syndrome 3.Myalgic encephalomyelitis 4.Fibromyalgia 5.Brain fog 6.Attention deficit disorder 7.Depression 8.Anxiety 9.Headache 10.Chronic sinusitis	1	1	1	1	1.Post-acute COVID-19 syndrome 2.Diabetes mellitus 3.Epilepsy 4.Chronic sinusitis 5.Depression 6.Anxiety 7.Hyposmia 8.Chronic fatigue syndrome 9.Headache disorder 10.Attention deficit hyperactivity disorder (ADHD)	0	0	1	1
primary bone marrow diffuse large B cell lymphoma			1.Non-Hodgkin Lymphoma (NHL) 2.Chronic Lymphocytic Leukemia (CLL) 3.Gastric cancer 4.Colorectal cancer 5.Pancreatic cancer 6.Chronic infection 7.Inflammatory bowel disease (IBD) 8.Celiac disease 9.Malabsorption syndrome 10.Myelodysplastic Syndrome (MDS)	1	1	1	1	1.Infection 2.Malignancy 3.Autoimmune disease 4.Inflammatory bowel disease 5.Chronic kidney disease 6.Liver disease 7.Heart failure 8.Anemia 9.Nutritional deficiency 10.Medication side effect	1	2	0	0	1.Sepsis (with SARS-CoV-2 infection) 2.Iron deficiency anemia 3.Chronic normocytic anemia 4.Chronic gastritis with intestinal metaplasia 5.Intestinal ischemia 6.Malabsorption syndrome 7.Chronic lymphocytic leukemia/small lymphocytic lymphoma (based on bone marrow aspiration and biopsy results) 8.Immune thrombocytopenia (ITP) 9.Hypertensive emergency (given the history of hypertension) 10.Adverse …	0	0	0	0
Interstitial lung disease	pulmonary toxicity due to brigatinib and afatinib		1.Drug-induced pneumonitis 2.Progression of lung adenocarcinoma 3.Lymphangitic carcinomatosis 4.Radiation pneumonitis 5.Non-specific interstitial pneumonia (NSIP) 6.Pneumonia 7.Acute Respiratory Distress Syndrome (ARDS) 8.Pulmonary embolism 9.Cardiogenic Pulmonary Edema 10.Cryptogenic Organizing Pneumonia (COP)	1	1	1	1	1.Pneumonia 2.Lung cancer progression 3.Drug toxicity 4.Interstitial lung disease 5.Septic shock 6.ARDS 7.Pulmonary embolism 8.Brain metastasis 9.Liver metastasis 10.Bone metastasis	1	3	1	4	1.pneumonia 2.sepsis 3.Acute respiratory distress syndrome (ARDS) 4.Pulmonary embolism 5.pnumothorax 6.respiratory failure 7.septic shock 8.hypersensitivity pneumonitis 9.interstitial lung disease 10.drug-induced lung injury	1	9	1	9
Reverse takotsubo cardiomyopathy			1.Myocarditis 2.Peripartum Cardiomyopathy 3.Anaphylactic Reaction 4.Drug-induced Cardiotoxicity 5.COVID-19 Associated Coagulopathy 6.Cytokine Storm Syndrome 7.Acute Stress (Takotsubo) Cardiomyopathy 8.Non-ST Elevation Myocardial Infarction (NSTEMI) 9.Heart Failure 10.Endocarditis	1	7	1	7	1.COVID-19 pneumonia 2.Anaphylactic reaction 3.Non-ST elevation myocardial infarction (NSTEMI) 4.Inferior vena cava (IVC) thrombus 5.Postpartum cardiomyopathy 6.Myocarditis 7.Myocardial contusion 8.Pulmonary embolism 9.Acute respiratory distress syndrome (ARDS) 10.Sepsis	0	0	0	0	1.COVID-19 pneumonia 2.Acute respiratory distress syndrome (ARDS) 3. Cardiogenic shock 4. Non-ST elevation myocardial infarction (NSTEMI) 5.Sepsis 6.Anaphylaxis 7.Adverse drug reaction 8.Aspiration pneumonia 9.Hypersensitivity reaction 10.Myocarditis	0	0	0	0
Splenic hamartoma			1.Littoral cell angioma (LCA) 2.Splenic hemangioma 3.Angiosarcoma of the spleen 4.Hemangioendothelioma of the spleen 5.Epithelioid hemangioendothelioma 6.Sclerosing Angiomatoid Nodular Transformation (SANT) 7.Peliosis Splenis 8.Hamartoma of the spleen 9.Angiomatous malformation of the spleen 10.Metastatic lesions to the spleen	1	8	1	8	1.Splenic hemangioma 2.Splenic lymphangioma 3.Infectious and granulomatous lesions 4.Other splenic neoplasms, both benign and malignant 5.Splenic abscess 6.Splenic infarction 7.Splenic cyst 8.Splenic torsion 9.Splenic trauma 10.Hematoma	0	0	1	1	1.Splenic vascular tumor 2.Benign splenic lesion (e.g. hemangioma) 3.Malignant splenic lesion (e.g. sarcoma) 4.Lymphoma 5.Metastatic carcinoma 6.Hematolymphoid malignancy (e.g. lymphoma, leukemia) 7.Inflammatory pseudotumor 8.Infectious disease (e.g. tuberculosis, endocarditis) 9.Vasculitis 10.Splenic cyst	0	0	0	0
Coronary artery dissection and stent dislodgement			1.Stent thrombosis or restenosis 2.Coronary artery spasm 3.Coronary artery dissection 4.Variant (Prinzmetal) angina 5.Microvascular angina 6.Pericarditis 7.Acute myocarditis 8.Early infarct angina 9.Dressler syndrome 10.GERD (gastroesophageal reflux disease) or peptic ulcer diseas	1	3	1	3	1.Myocardial infarction 2.Acute coronary syndrome 3.Unstable angina 4.Pleurisy 5.Pneumonia 6.Esophageal spasm 7.Gastritis 8.Pancreatitis 9.Aortic dissection 10.	0	0	0	0	1.Myocardial infarction 2.Stable angina 3.Acute coronary syndrome 4.Heart failure 5.Atrial fibrillation 6.Pulmonary embolism 7.Aortic dissection 8.Pericarditis 9.Cardiac tamponade 10.Coronary artery disease	0	0	0	0
Pituitary abscess	Morganella morganii infection		1.Pituitary Macroadenoma 2.Pituitary Apoplexy 3.Pituitary Abscess 4.Meningitis 5.Sphenoid Sinusitis 6.Intracranial Hypertension 7.Subarachnoid Hemorrhage 8.Brain Tumor 9.Intracranial Abscess 10.Intracranial Infection	1	3	1	3	1.Pituitary macroadenoma 2.Subarachnoid hemorrhage 3.Meningitis 4.Brain abscess 5.Encephalitis 6.Intracranial tumor 7.Cerebral aneurysm 8.Cerebrovascular accident (CVA) 9.Sinusitis 10.Migraine	0	0	1	4	1.Subacute sclerosing panencephalitis (SSPE) 2.Meningitis 3.Brain Abscess 4.Pituitary Adenoma 5.Glioma 6.Lymphoma 7.Metastatic disease 8.Multiple endocrine neoplasia type 1 (MEN1) 9.Nelson syndrome 10.Pheochromocytoma	0	0	1	3
Fixation of the middle ear ossicles			1.Otosclerosis 2.Congenital middle ear anomaly 3.Cholesteatoma 4.Chronic Otitis Media 5.Fibrous dysplasia 6.Ossicular chain disruption 7.Eustachian tube dysfunction 8.Temporal bone fracture 9.Middle ear effusion or Glue ear 10.Otospongiosis	0	0	1	1	1.Congenital anomaly of the middle ear 2.Ossicular fixation 3.Otosclerosis 4.Tympanosclerosis 5.Cholesteatoma 6.External auditory canal obstruction 7.Tympanic membrane perforation 8.Middle ear effusion 9.Eustachian tube dysfunction 10.Earwax impaction	1	2	1	2	1.Otosclerosis 2.fixation of the ossicles 3.Chronic suppurative otitis media with a cholesteatoma 4.Chronic suppurative otitis media without a cholesteatoma 5.Congenital middle ear anomaly resulting in fixation of the ossicles 6.Meniere's disease 7.Eustachian tube dysfunction 8.Mastoiditis 9.Trauma to the head and inner ear structures 10.Ossicular disease	1	2	1	2
Bacterial meningitis			1.Meningitis 2.Septicemia or Bacteremia 3.Endocarditis 4.Cerebellar Hemorrhage 5.Cerebral Vasculitis 6.Encephalitis 7.Hyperosmolar Hyperglycemic State (HHS) 8.Sepsis or Severe Sepsis 9.Sinusitis with complications 10.Diabetic Ketoacidosis (DKA)	1	1	1	1	1.Cerebellar hemorrhage 2.Bacterial meningitis 3.Subarachnoid hemorrhage 4.Encephalitis 5.Stroke 6.Sepsis 7.Meningitis 8.Brain abscess 9.Sinusitis 10.Encephalopathy	1	2	1	2	1.Cerebellar hemorrhage 2.Sepsis 3.Meningitis 4.Stroke 5.Diabetic ketoacidosis 6.Hypertensive emergency 7.Bacterial pneumonia 8.Urinary tract infection 9.Sinusitis 10.Hypoglycemia	1	3	1	3
Olfactory impairment caused by COVID-19			1.Post-viral olfactory dysfunction 2.Chronic rhinosinusitis 3.Neurological disorders such as Parkinson's disease or Alzheimer's disease 4.Nasal polyps 5.Zinc deficiency 6.Vitamin B12 deficiency 7.Head trauma 8.Autoimmune disorders 9.Certain medications 10.Certain types of brain tumors	1	1	1	1	1.Post-viral olfactory dysfunction 2.Chronic rhinosinusitis 3.Allergic rhinitis 4.Head trauma 5.Parkinson's disease 6.Multiple sclerosis 7.Tumors of the olfactory bulb or tract 8.Kallmann syndrome 9.Anosmia 10.Hyposmia	0	0	1	1	1.COVID-19 (as diagnosed by the internist) 2.Post-viral olfactory dysfunction (due to the persistence of olfactory dysfunction after resolution of gustatory dysfunction) 3.Sinusitis (due to nasal congestion) 4.Allergic rhinitis (due to nasal congestion) 5.Non-allergic rhinitis (due to nasal congestion) 6.Nasal polyps (due to nasal congestion) 7.Rhinorrhea (due to nasal discharge) 8.Hyposmia (redu…	1	1	1	2
Central pontine myelinolysis			1.Central Pontine Myelinolysis (CPM) 2.Wernicke's Encephalopathy 3.Marchiafava-Bignami Disease 4.Alcohol Withdrawal Syndrome 5.Hypoxic-Ischemic Encephalopathy 6.Hepatic Encephalopathy 7.Korsakoff's Syndrome 8.Alcoholic Cerebellar Degeneration 9.Stroke 10.Substance-Induced Mood Disorder	1	1	1	1	1.Wernicke's encephalopathy 2.Hyponatremia 3.Central pontine myelinolysis 4.Marchiafava-Bignami disease 5.Multiple sclerosis 6.Brain tumor 7.Stroke 8.Subarachnoid hemorrhage 9.Meningitis 10.Encephalitis	1	3	1	3	1.Wernicke-Korsakoff syndrome (8) 2.Alcohol-related dementia (7) 3.Acute alcohol-related encephalopathy (6) 4.Hashimoto's encephalopathy (5) 5.Menkes disease (4) 6.Marchiafava-Bignami disease (3) 7.Adult-onset fucosidosis (2) 8.Hereditary spastic paraparesis (1) 9. 10.	0	0	0	0
Segmental arterial mediolysis			1.Vasculitis 2.Arterial Dissection 3.Ischemic Colitis 4.Abdominal Aortic Aneurysm (AAA) 5.Mesenteric Ischemia 6.Autoimmune Disease 7.Post-vaccination Adverse Event 8.Arteriosclerosis / Atherosclerosis 9.Gastric Ulcer Recurrence 10.Collagen Vascular Disease	0	0	0	0	1.Acute mesenteric ischemia 2.Pancreatitis 3.Aortic dissection 4.Inflammatory bowel disease 5.Mesenteric venous thrombosis 6.Henoch-Schönlein purpura 7.Systemic lupus erythematosus 8.Polyarteritis nodosa 9.Behçet's disease 10.Takayasu's arteritis	0	0	0	0	1.Acute gastritis 2.Peptic ulcer disease 3.Inflammatory bowel disease 4.Pancreatitis 5.appendicitis 6.Cholecystitis 7.Ischemic colitis 8.Vasculitis 9.Myocardial infarction 10.Intestinal ischemia	0	0	0	0
Subcutaneous emphysema following open tracheostomy during tracheostomy mask ventilation			1.Severe Asthma Exacerbation 2.Chronic Obstructive Pulmonary Disease (COPD) 3.Pneumonia 4.Congestive Heart Failure (CHF) 5.Pulmonary Embolism 6.Laryngeal Paralysis or Laryngospasm 7.Respiratory Depression from Drug Overdose 8.Anxiety or Panic Attacks 9.Tracheostomy complications 10.Subcutaneous Emphysema secondary to Tracheostomy or Barotrauma	1	10	1	10	1.Acute asthma exacerbation 2.Pneumonia 3.Acute exacerbation of chronic obstructive pulmonary disease (COPD) 4.Pulmonary embolism 5.Congestive heart failure 6.Upper airway obstruction 7.Pertussis 8.Tuberculosis 9.Aspiration pneumonia 10.Foreign body aspiration	0	0	0	0	1.Acute asthma exacerbation 2.Acute hypoxic respiratory failure 3.Laryngospasm 4.Pneumonia 5.Pulmonary embolism 6.Pneumothorax 7.Chronic obstructive pulmonary disease (COPD) 8.Respiratory failure 9.Sepsis 10.Bronchitis	0	0	0	0
Right hydronephrosis	ureteral endometriosis		1.Ureteral Endometriosis 2.Ureteral Stricture/Stenosis 3.Ureteral Tumor 4.Retroperitoneal Fibrosis 5.Ureteropelvic Junction Obstruction (UPJ) 6.Urinary Stones 7.Pelvic Inflammatory Disease (PID) 8.Adenomyosis of the Ureter 9.Ureteral Polyps 10.Tuberculosis of the Urinary Tract	1	1	1	1	1.Hydronephrosis 2.Ureteral stricture 3.Ectopic endometrial tissue 4.Urinary tract infection 5.Kidney stones 6.Bladder cancer 7.Retroperitoneal tumor 8.Pelvic inflammatory disease 9.Endometriosis 10.Adrenal gland tumor	1	1	1	1	1.Endometriosis 2.Ureteral obstruction 3. Hydronephrosis 4.Ureteral stenosis 5.Kidney impairment 6.Chronic kidney disease 7.Urinary tract infection 8.Pelvic inflammatory disease 9.Uterine fibroids 10.Ovarian cysts	1	1	1	1
Hypercalcemic crisis	milk-alkali syndrome		1.Milk-alkali Syndrome (Burnett's Syndrome) 2.Hyperparathyroidism 3.Malignancy-associated Hypercalcemia 4.Sarcoidosis 5.Vitamin D toxicity 6.Adrenal Insufficiency 7.Thiazide Diuretic Use 8.Granulomatous Disorders 9.Familial Hypocalciuric Hypercalcemia 10.Lithium Use	1	1	1	1	1.Hypercalcemia 2.Malignancy 3.Multiple myeloma 4.Hyperparathyroidism 5.Sarcoidosis 6.Addison's disease 7.Vitamin D deficiency 8.Renal failure 9.Hypomagnesemia 10.Milk-alkali syndrome	1	1	1	1	1.Hypercalcemia-induced encephalopathy 2.Multiple myeloma 3.Malignancy-induced hypercalcemia 4.Paraneoplastic syndrome 5.Vitamin D toxicity 6.Renal impairment 7.Atrial fibrillation 8.Geriatric polypharmacy 9.Chronic kidney disease 10.Hypoparathyroidism	0	0	1	1
Pyoderma gangrenosum			1.Necrotizing Fasciitis 2.Pyoderma Gangrenosum 3.Sweet's Syndrome (Acute Febrile Neutrophilic Dermatosis) 4.Leukemia Cutis 5.Drug Reaction with Eosinophilia and Systemic Symptoms (DRESS) 6.Erythema Nodosum 7.Vasculitis 8.Cellulitis 9.Chemotherapy-induced Skin Toxicity 10.Thrombotic Thrombocytopenic Purpura (TTP) or Disseminated Intravascular Coagulation (DIC)	1	2	1	2	1.Acute myeloid leukemia 2.Vasculitis 3.Thrombotic thrombocytopenic purpura 4.Erythema multiforme 5.Sepsis 6.Necrotizing fasciitis 7.Cellulitis 8.Leukocytoclastic vasculitis 9.Dermatitis herpetiformis 10.Sweet's syndrome	0	0	0	0	1.Necrotizing fasciitis 2.Acute myeloblastic leukemia with mutated NTM1 with FLT3-ITD 3.Pyomyositis 4.Leukemia cutis 5.Infective endocarditis 6.Sepsis 7.Peripheral artery thrombosis 8.Immune thrombocytopenic purpura (ITP) 9.Systemic lupus erythematosus 10.Blood cancer	0	0	0	0
Isolated posterior ST-segment elevation myocardial infarction (STEMI)			1.Acute Coronary Syndrome (ACS) 2.Unstable Angina 3.Post-Acute Sequelae of SARS-CoV-2 infection (PASC) or Long COVID 4.Guillain-Barré Syndrome (GBS) Relapse or Post GBS Syndrome 5.Hypertensive Crisis or Secondary Hypertension 6.Pericarditis 7.Coronary Vasospasm (Prinzmetal's Angina) 8.Myocarditis or Endocarditis 9.Aortic Dissection 10.Pulmonary Embolism	0	0	1	1	1.Acute coronary syndrome (ACS) 2.Aortic dissection 3.Gastroesophageal reflux disease (GERD) 4.Myositis 5.Pancreatitis 6.Pneumonia 7.Pulmonary embolism 8.Shingles 9.Thoracic outlet syndrome 10.Costochondritis	1	1	1	1	1.Angina/Unstable Angina 2.Myocardial Infarction (MI) 3.Hypertensive Emergency 4.Post-ictal state 5.Peripheral neuropathy 6.Neuropathic pain 7.Chronic kidney disease 8.Chronic inflammatory demyelinating polyneuropathy (CIDP) 9.Ischemic stroke 10.Adverse effect of oxygen therapy	1	2	1	2
Thrombotic thrombocyopenic purpura			1.Acute Myeloid Leukemia (AML) 2.Thrombotic Thrombocytopenic Purpura (TTP) 3.Disseminated Intravascular Coagulation (DIC) 4.Sepsis 5.Hemolytic Uremic Syndrome (HUS) 6.Chronic Kidney Disease (CKD) Stage IV or V 7.Acute Renal Failure 8.Deep Vein Thrombosis (DVT) 9.Infections (Fungal, Viral, Bacterial) 10.Leukostasis	1	2	1	2	1.Acute myeloid leukemia 2.Acute lymphoblastic leukemia 3.Myelodysplastic syndrome 4.Aplastic anemia 5.Chronic lymphocytic leukemia 6.Chronic myeloid leukemia 7.Lymphoma 8.Multiple myeloma 9.Myelofibrosis 10.Thrombocytopenia	0	0	0	0	1.Acute myeloid leukemia (de novo AML, AML not otherwise specified (NOS) by WHO classification) 2.Acute kidney injury 3.Multi-organ dysfunction syndrome 4.Thrombotic microangiopathy 5.Hemolytic anemia 6.Myelodysplastic syndrome 7.Bacterial sepsis 8.Chronic kidney disease 9.Febrile neutropenia 10.Pancytopenia	1	4	1	4
Adrenocortical carcinoma			1.Cushing's Syndrome 2.Pheochromocytoma 3.Carcinoid Syndrome 4.Hyperthyroidism or Thyrotoxicosis 5.Paraneoplastic Syndrome 6.Anxiety or Panic Disorder 7.Menopausal Syndrome 8.Premenstrual Dysphoric Disorder (PMDD) 9.Hyperaldosteronism 10.Neuroendocrine Tumor	0	0	0	0	1.Cushing syndrome 2.Infection 3.Autoimmune disease 4.Human Immunodeficiency Virus (HIV) infection 5.Hyperaldosteronism 6.Pheochromocytoma 7.Systemic lupus erythematosus 8.Adrenal insufficiency 9.Thyroid storm 10.Adrenocortical carcinoma	1	10	1	10	1.Adrenal tumor (adrenocortical carcinoma) 2.Cushing syndrome (CS) 3.Hypokalemia 4.Leukocytosis, lymphopenia, and neutropenia 5.Hyperaldosteronism 6.Hypercortisolism 7.Urinary tract infection 8.Autoimmune disorder 9.Infection 10.Hyperglycemia	1	1	1	1
Merkel cell carcinoma (MCC)	testicular metastasis		1.Metastatic Merkel Cell Carcinoma (MCC) 2.Primary Testicular Neuroendocrine Carcinoma 3.Primary Testicular Carcinoma 4.Paraneoplastic Syndrome 5. 6. 7. 8. 9. 10.	1	1	1	1	1.Metastatic Merkel cell carcinoma 2.Testicular cancer 3.Leukemia 4.Lymphoma 5.Sarcoidosis 6.Tuberculosis 7.Metastatic melanoma 8.Metastatic prostate cancer 9.Metastatic renal cell carcinoma 10.Metastatic lung cancer	1	1	1	1	1.Merkel cell carcinoma (recurrence) 2.Metastatic disease (bone involvement) 3.Germ cell tumor (testicular cancer) 4.Lymphoma ( testicular involvement) 5.Leukemia (testicular involvement) 6.Sarcoma (testicular) 7.Carcinoma ( testicular) 8.Melanoma ( testicular) 9.Follicular dendritic cell sarcoma 10.Inflammatory conditions (testicular mass)	0	0	1	1
Hemangioendothelioma	Intravascular papillary endothelial hyperplasia		1.Papillary Endothelial Hyperplasia (Masson's Tumor) 2.Solitary Fibrous Tumor (SFT) 3.Hemangioma 4.Angiosarcoma 5.Kaposi Sarcoma 6.Lymphangioma 7.Dermatofibrosarcoma Protuberans (DFSP) 8.Synovial Sarcoma 9.Epithelioid Hemangioendothelioma 10.Schwannoma	1	1	1	9	1.Lymphangioma 2.Hemangioma 3.Cystic hygroma 4.Branchial cleft cyst 5.Thyroglossal duct cyst 6.Epidermoid cyst 7.Sebaceous cyst 8.Lipoma 9.Neurofibroma 10.Lymphoma	0	0	0	0	1.Lymphangioma 2.Lymphangiomatosis 3.Lymphangioleiomyomatosis 4.Angiofibroma 5.Angiodenocarcinoma 6.Endovenous venous malformation 7.Cavernous hemangioma 8.Hemangioendothelioma 9.Kaposifibroma 10.Meningothelial Meningioma	1	8	1	8
portal vein thrombosis			1.Portal Vein Thrombosis (PVT) 2.Chronic Pancreatitis 3.Schistosomiasis 4.Biliary Cirrhosis 5.Malignancy 6.Vascular Infection 7.Congenital or Genetic Disorders 8.Hypercoagulable States 9.Systemic Vasculitis 10.Chronic Mesenteric Ischemia	1	1	1	1	1.Alcoholic liver disease 2.Portal hypertension 3.Refractory ascites 4.Gastroesophageal varices 5.Previously unsuccessful TIPS placement 6.Focal calcifications in the region of the diminutive main portal vein 7.Medial splenic vein 8.Superior mesenteric vein 9.Cirrhotic liver 10.Splenomegaly	0	0	0	0	1.Decompensated cirrhosis 2.End-stage liver disease (model for end-stage liver disease of 17) 3.Alcohol abuse 4.Refractory ascites 5.Gastroesophageal varices 6.Previously unsuccessful TIPS placement 7.Portal hypertension 8.Focal calcifications in the region of the diminutive main portal vein, medial splenic vein, and superior mesenteric vein 9.Cirrhotic liver, splenomegaly 10.History of portal hy…	0	0	0	0
Thrombotic thrombocyopenic purpura			1.Thrombotic Thrombocytopenic Purpura (TTP) 2.Hemolytic Uremic Syndrome (HUS) 3.Disseminated Intravascular Coagulation (DIC) 4.Cardiogenic Shock 5.Congestive Heart Failure (CHF) Exacerbation 6.Upper Gastrointestinal Bleed 7.Hypovolemic Shock 8.Acute Kidney Injury (AKI) 9.Ischemic Stroke or Transient Ischemic Attack (TIA) 10.Sepsis or Systemic Inflammatory Response Syndrome (SIRS)	1	1	1	1	1.Acute myocardial infarction 2.Stroke 3.Thrombotic microangiopathy 4.Acute kidney injury 5.Heart failure 6.Atrial fibrillation 7.Hypotension 8.Hypothermia 9.Dementia 10.Sepsis	1	3	1	3	1.Ischemic cardiomyopathy 2.Coronary artery disease 3.Heart failure 4.Chronic kidney disease 5. Hyperlipidemia 6.Atrial fibrillation 7.Hypertension 8.Microangiopathic hemolytic anemia (MAHA) 9.Atherosclerosis 10.Sepsis	1	8	0	0
Acute fatty liver of pregnancy			1.Acute Fatty Liver of Pregnancy (AFLP) 2.HELLP Syndrome 3.Severe Preeclampsia 4.Intrahepatic Cholestasis of Pregnancy (ICP) 5.Gestational Hepatitis 6.Acute Cholecystitis 7.Hypovolemia due to Hyperemesis Gravidarum 8.Acute Pyelonephritis 9.Gastritis/Gastroenteritis 10.Pancreatitis	1	1	1	1	1.HELLP syndrome 2.Preeclampsia 3.Acute fatty liver of pregnancy 4.HELLP syndrome with acute fatty liver of pregnancy 5.HELLP syndrome with preeclampsia 6.Preeclampsia with acute fatty liver of pregnancy 7.Acute fatty liver of pregnancy with preeclampsia 8.HELLP syndrome with sepsis 9.Preeclampsia with sepsis 10.Acute fatty liver of pregnancy with sepsis	1	3	1	3	1.Pre-eclampsia 2.Acute kidney injury 3.Cholestasis of pregnancy 4.Chorioamnionitis 5.Sepsis/ severe sepsis 6.Hemolytic anemia 7.Hypothyroidism 8.Gestational diabetes mellitus 9.HELLP syndrome 10.Fatty liver of pregnancy	1	10	1	10
Atypical hemolytic uremic syndrome	thrombotic microangiopathy	thrombotic thrombocyopenic purpura	1.Varicella Zoster Virus (VZV) Infection (Chickenpox or Shingles) 2.Disseminated VZV with organ involvement 3.Thrombotic Thrombocytopenic Purpura (TTP) 4.Hemolytic Uremic Syndrome (HUS) 5.Systemic Lupus Erythematosus (SLE) 6.Atypical Hemolytic Uremic Syndrome (aHUS) 7.Infectious Mononucleosis 8.Dengue Hemorrhagic Fever 9.Drug Reaction with Eosinophilia and Systemic Symptoms (DRESS) syndrome 10.Ot…	1	3	1	3	1.Varicella zoster virus infection 2.Dengue fever 3.Hemolytic uremic syndrome 4.Thrombotic thrombocytopenic purpura 5.Shiga-toxin-producing Escherichia coli infection 6.Malaria 7.Ehrlichiosis 8.Rocky Mountain spotted fever 9.Leptospirosis 10.Hepatitis A	1	3	1	3	1.Sepsis/meningitis 2.Varicella zoster virus 3.Pneumonia 4.Thrombotic thrombocytopenic purpura 5.Hemolytic anemia 6.Renal impairment/acute kidney injury 7.Hepatic dysfunction 8.Electrolyte imbalance 9.Hypersplenism 10.Medication-related	1	4	1	4
Dentinogenic ghost cell tumor			1.Unicystic Ameloblastoma 2.Calcifying Cystic Odontogenic Tumor (CCOT) or Ghost Cell Odontogenic Tumor (GCOT) 3.Odontogenic Keratocyst (OKC) 4.Dentigerous Cyst 5.Radicular Cyst (Periapical Cyst) 6.Ameloblastic Fibroma 7.Adenomatoid Odontogenic Tumor (AOT) 8.Central Giant Cell Lesion 9.Odontoma 10.Squamous Cell Carcinoma	0	0	1	2	1.Unicystic ameloblastoma 2.Multicystic ameloblastoma 3.Ameloblastic fibroma 4.Ameloblastic fibro-odontoma 5.Odontogenic keratocyst 6.Dentigerous cyst 7.Lateral periodontal cyst 8.Nasopalatine duct cyst 9.Inflammatory fibrous hyperplasia 10.Squamous cell carcinoma	0	0	0	0	1.Unicystic ameloblastoma 2.Odontogenic keratocyst 3.Dentigerous cyst 4.Benign mandibular tumor 5.Adenomatoid odontogenic tumor 6.Central odontogenic fibroma 7.Calcifying odontogenic cyst 8.Ameloblastic fibroma 9.Complex odontoma 10.Benign nasal tumor	0	0	0	0
Pityriasis rubra pilaris			1.Erythema Annulare Centrifugum (EAC) 2.Pityriasis Rubra Pilaris (PRP) 3.Psoriasis 4.Cutaneous Lupus Erythematosus 5.Granuloma Annulare 6.Erythema Multiforme 7.Lichen Planus 8.Dermatomyositis 9.Atopic Dermatitis (Eczema) 10.Drug Reaction or Drug-Induced Lupus	1	2	1	2	1.Tinea corporis 2.Erythema annulare centrifugum 3.Pityriasis rubra pilaris 4.Scabies 5.Allergic contact dermatitis 6.Drug reaction 7.Lupus erythematosus 8.Psoriasis 9.Rosacea 10.Shingles	1	3	1	3	1.Tinea corporis (ringworm) 2.Erythema annulare centrifugum (EAC) 3.Atopic dermatitis 4.Contact dermatitis 5.Seborrheic dermatitis 6.Psoriasis 7.Pityriasis rosea 8.Tinea versicolor 9.Erythroderma 10.Drug reaction/allergy	0	0	0	0
Adverse effects following immunisation			1.Sjögren's Syndrome 2.Lupus Erythematosus (Systemic or Subacute Cutaneous) 3.Undifferentiated Connective Tissue Disease (UCTD) 4.Mixed Connective Tissue Disease (MCTD) 5.Pfizer-BioNTech COVID-19 Vaccine-Induced Immune Response 6.Rheumatoid Arthritis (RA) 7.Polymyalgia Rheumatica (PMR) 8.Autoimmune Hepatitis 9.Graft Versus Host Disease (GVHD) 10.Lichen Planus	0	0	1	5	1.Sjogren syndrome 2.Systemic lupus erythematosus (SLE) 3.Rheumatoid arthritis (RA) 4.Polymyalgia rheumatica (PMR) 5.Giant cell arteritis (GCA) 6.Oral lichen planus 7.Lichen simplex chronicus 8.Pemphigus vulgaris 9.Behçet's disease 10.Sarcoidosis	0	0	0	0	1.Oral lichen planus 2.Oral thrush 3.Mucous membrane pemphigoi 4.Systemic lupus erythematosus (SLE) 5.Dry mouth syndrome 6.Psoriasis 7.Atrophic glossitis 8.Vitamin B12 deficiency 9.Allergic contact dermatitis 10.Sjogren syndrome	0	0	0	0
Secondary sclerosing cholangitis			1.COVID-19 related complications 2.Acute Kidney Injury (AKI) 3.Liver Disease (Cholangiopathy/Cholestasis) 4.Cytomegalovirus (CMV) infection 5.Biliary Tract Disease/Cholangitis 6.Dieulafoy's Lesion and Gastric Ulcers 7.Coronary Artery Disease (CAD) 8.Hyperammonemia/ Hepatic Encephalopathy 9.Sepsis and Septic Shock 10.Alcoholic liver disease	1	5	1	5	1.COVID-19 2.CMV infection 3.Hepatocellular injury 4.Cholestatic liver injury 5.Biliary tract obstruction 6.Hematic thrombus 7.Portal fibrosis 8.Cholangiocyte injury 9.Cholangiocyte vacuolization 10.Degenerative changes	0	0	1	4	1.SARS-CoV-2 infection 2.Septic shock 3.Hemodynamic instability 4.Orotracheal intubation 5.Pulmonary insufficiency 6.Renal failure 7.Respiratory support 8.Hemodialysis 9.Cholestatic liver injury 10.Biliary cast	0	0	1	9
Absence of right pulmonary artery	pulmonary stenosis		1.Right-sided heart failure 2.Chronic thromboembolic pulmonary hypertension (CTEPH) 3.Pulmonary artery hypoplasia 4.Lung Cancer 5.Chronic Obstructive Pulmonary Disease (COPD) 6.Pulmonary Arterial Hypertension (PAH) 7.Congestive Heart Failure (CHF) 8.Liver disease 9.Cor Pulmonale 10.Pulmonary Embolism (PE)	0	0	1	3	1.Pulmonary hypertension 2.Cor pulmonale 3.Right ventricular failure 4.Hypoplastic right pulmonary artery 5.Pulmonary embolism 6.Tricuspid regurgitation 7.Right heart strain 8.Chronic obstructive pulmonary disease 9.Hypothyroidism 10.Lung cancer	1	4	1	4	1.Pulmonary arterial hypertension 2.Tricuspid regurgitation 3.Pulmonary embolism 4.Obstructive bronchial disease 5.Mild renal impairment 6.Mild liver function test abnormalities 7.Right ventricular hypertrophy 8.Severe tricuspid regurgitation 9.Dilated inferior vena cava 10.Lung malignancy	0	0	0	0
Multiple myeloma			1.Multiple Myeloma 2.Solitary Plasmacytoma of the Bone 3.Extramedullary Plasmacytoma 4.Osteomyelitis 5.Chronic Sinusitis 6.Fibrous Dysplasia 7.Lymphoma 8.Metastatic Cancer 9.Primary Bone Cancer 10.Granulomatous Diseases	1	1	1	1	1.Multiple myeloma 2.Osteomyelitis 3.Lymphoma 4.Fibrous dysplasia 5.Malignancy 6.Plasmacytoma 7.Plasma cell leukemia 8.Waldenstrom macroglobulinemia 9.Monoclonal gammopathy of undetermined significance 10.Amyloidosis	1	1	1	1	1.Osteomyelitis 2.Plasma cell neoplasm 3.Fibrous dysplasia 4.Lymphoma 5.Idiopathic thrombocytopenia purpura 6.Osteoporosis 7.Hypertension 8.Diabetes mellitus 9.Metabolic bone disease 10.Multiple myeloma	1	10	1	10
Langerhans cell histiocytosis			1.Langerhans cell histiocytosis (primary suspicion) 2.Erdheim-Chester Disease (a form of non-Langerhans cell histiocytosis) 3.Rosai-Dorfman Disease (sinus histiocytosis with massive lymphadenopathy) 4.Other non-Langerhans cell histiocytoses 5.Granulomatous inflammations such as sarcoidosis 6.Hypothalamic glioma 7.Germinoma 8.Craniopharyngioma 9.Lymphoma 10.Metastasis from a systemic malignancy.	1	1	1	1	1.Glioblastoma 2.Histiocytosis 3.Lymphoma 4.Sarcoidosis 5.Meningitis 6.Encephalitis 7.Vascular dementia 8.Alzheimer's disease 9.Frontotemporal dementia 10.Lewy body dementia	1	2	1	2	1.Isolated intracranial hypothalamic lesion 2.Optic chiasm lesion 3.Glioblastoma 4.Meningioma 5.Brain metastasis 6.Primary CNS lymphoma 7.Pineal region tumor 8.Sellar region tumor 9.Oculomotor nerve schwannoma 10.Extraocular muscle enlargement	0	0	0	0
Soft tissue metastasis from pancreatic adenocarcinoma			1.Metastatic pancreatic adenocarcinoma 2.New primary malignancy 3.Soft tissue sarcoma 4.Lipoma 5.Hematoma or seroma 6.Fibroma or myofibroma 7.Abscess 8.Lymphoma 9.Neurofibroma 10.Inflammatory pseudotumor	1	1	1	1	1.Pancreatic cancer 2.Metastatic pancreatic cancer 3.Cholangiocarcinoma 4.Hepatocellular carcinoma 5.Gallbladder cancer 6.Liver metastases 7.Bile duct cancer 8.Lymphoma 9.Sarcoma 10.Metastatic cancer	1	2	1	2	1.Malignant neoplasm of skin and subcutaneous tissue 2.benign neoplasm of skin and subcutaneous tissue 3.Cyst 4.Abscess 5.Hematoma 6.Infection of soft tissue 7.Neuroendocrine carcinoma 8.Melanoma 9.angiosarcoma 10. Hemangiosarcoma	0	0	1	1
Degenerated serous cystic tumor of the pancreas			1.Serous Cystadenoma of the Pancreas 2.Intraductal Papillary Mucinous Neoplasm (IPMN) 3.Adenocarcinoma of the Rectum 4.Tubulovillous Adenoma of the Rectum 5.Hypercholesterolemia 6.Hiatal Hernia 7.Lymph Node Metastasis 8.Portal Vein Hypertension 9.Splenic Vein Thrombosis 10.Spleen Invasion by the Pancreatic Mass	0	0	1	1	1.Pancreatic cancer 2.Serous cystic adenoma 3.Intraductal papillary mucinous neoplasm 4.Metastatic cancer 5.Splenic vein thrombosis 6.Portal vein hypertension 7.Hypercholesterolemia 8.Hiatal hernia 9.Rectal polyp 10.Adenocarcinoma	0	0	1	2	1.Pancreatic adenocarcinoma, NOS (Not Otherwise Specified) with invasion of the spleen 2.Pancreatic mucinous cystic neoplasm (MCN) with invasive potential 3.Pancreatic neuroendocrine tumor (PNET) with lymph node metastasis 4.Splenic metastasis (involvement of splenic parenchyma) of pancreatic cancer 5.Rectal adenocarcinoma (stage T2, N0, M0 according to TNM classification system, 2010) with tubul…	0	0	0	0
Mirizzi syndrome			1.Choledocholithiasis with Obstructive Jaundice 2.Cholecystitis 3.Cholangitis 4.Gallstone Pancreatitis 5.Liver Cirrhosis 6.Cholangiocarcinoma (Bile Duct Cancer) 7.Gallbladder Cancer 8.Hepatocellular Carcinoma (Liver Cancer) 9.Pancreatic Cancer 10.Primary Sclerosing Cholangitis (PSC)	0	0	1	3	1.Cholelithiasis 2.Primary sclerosing cholangitis 3.Cholangiocarcinoma 4.Hepatitis C 5.Hepatitis B 6.Autoimmune hepatitis 7.Sclerosing cholangitis 8.Sarcoidosis 9.Wilson's disease 10.Budd-Chiari syndrome	0	0	0	0	1.Choledocholithiasis 2.gallbladder cancer 3.pancreatic cancer 4.bile duct cancer 5.hepatocellular carcinoma 6.cirrhosis with portal hypertension 7.bile duct stones (not from anatomical obstruction) 8.viral hepatitis (A, B, C, D, E, F) 9.hemolytic anemia 10.	0	0	0	0
Small cell lung cancer			1.Lung Cancer (most likely Non-Small Cell Lung Cancer) 2.Chronic Obstructive Pulmonary Disease (COPD) 3.Pneumonia or Lung Infection 4.Congestive Heart Failure 5.Ischemic Heart Disease (IHD) 6.Liver metastases from a primary cancer (likely Lung Cancer) 7.Pulmonary Embolism 8.Reactivation of COVID-19 9.Bronchiectasis 10.Interstitial Lung Disease (ILD)	1	1	1	1	1.Lung cancer 2.Chronic obstructive pulmonary disease (COPD) 3.Ischemic heart disease 4.COVID-19 5.Hypertension 6.Hemoptysis 7.Mediastinal lymphadenopathy 8.Liver metastases 9.Hypoxemia 10.Hypocapnia	1	1	1	1	1.Metastatic lung cancer 2.Chronic obstructive pulmonary disease (COPD) 3.Ischemic heart disease 4.Hypertension 5.Bronchiectasis 6.Pulmonary emphysema 7.Respiratory failure 8.Lung infection 9.Gastroesophageal reflux disease (GERD) 10.Obstructive sleep apnea (OSA)	0	0	1	1
Erasmus syndrome	silicosis	systemic sclerosis	1.Silicosis 2.Systemic Sclerosis (Scleroderma) 3.Pulmonary Tuberculosis 4.Sarcoidosis 5.Rheumatoid Arthritis 6.Mixed Connective Tissue Disease (MCTD) 7.Lupus Erythematosus 8.Raynaud's Phenomenon 9.Interstitial Lung Disease (ILD) 10.Scleroderma-related Pulmonary Hypertension	1	1	1	1	1.Silicosis 2.Tuberculosis 3.Systemic sclerosis 4.Sarcoidosis 5.Rheumatoid arthritis 6.Ankylosing spondylitis 7.Psoriatic arthritis 8.Lupus erythematosus 9.Polymyositis 10.Dermatomyositis	1	1	1	1	1.Silicosis 2.Systemic sclerosis 3.Idiopathic pulmonary fibrosis 4.Chronic bronchitis 5.Emphysema 6.Tuberculosis 7.Chronic kidney disease 8.Rheumatoid arthritis 9.Hypertension 10.Diabetes mellitus	1	1	1	1
Guillain-Barré syndrome			1.Guillain-Barré Syndrome (GBS) 2.Chronic Inflammatory Demyelinating Polyneuropathy (CIDP) 3.Transverse Myelitis 4.Miller Fisher Syndrome (MFS) 5.Acute Motor Axonal Neuropathy (AMAN) 6.Acute Motor-Sensory Axonal Neuropathy (AMSAN): 7.Polio or Post-Polio Syndrome 8.Lyme Disease 9.Porphyria 10.Neuropathy due to Vitamin B12 Deficiency	1	1	1	1	1.Guillain-Barré syndrome 2.Miller Fisher syndrome 3.Acute disseminated encephalomyelitis 4.Transverse myelitis 5.Acute flaccid myelitis 6.Neuromyelitis optica spectrum disorder 7.Acute disseminated encephalomyelitis with optic neuritis 8.Myasthenia gravis 9.Polyradiculoneuritis 10.Sarcoidosis	1	1	1	1	1.Guillain-Barré Syndrome 2.Polio 3.Meningitis 4.Encephalitis 5.Stroke 6.Spinal Muscular Atrophy 7.Peripheral Neuropathy 8.Spinal Cord Injury 9.ALS 10.Multiple Sclerosis	1	1	1	1
Acute pyelonephritis	kidney stones	hydronephrosis	1.Pyelonephritis 2.Renal/Perirenal Abscess 3.Urosepsis 4.Pregnancy-related Hypertension Disorders (Preeclampsia or HELLP syndrome) 5.Nephrolithiasis (Kidney Stones) 6.Peritonitis 7.Acute Hepatic Failure 8.Chorioamnionitis 9.Pneumonia 10.Endocarditis	1	1	1	1	1.Acute pyelonephritis 2.Pyelonephritis with kidney stones 3.Pyelonephritis with sepsis 4.Acute kidney injury 5.Urinary tract infection 6.Kidney stones 7.Sepsis 8.Peritonitis 9.Septic shock 10.Hydronephrosis	1	1	1	1	1.Urinary tract infection (UTI) 2.Acute kidney injury (AKI) 3.Septic shock 4.Pyelonephritis 5.Bacteriuria 6.Peritonitis 7.Pneumonia 8.Abscess (possibly kidney or peri-renal) 9.Obstruction of the urinary tract 10.Premature rupture of membranes (PROM)	1	4	1	4
Jejunal Dieulafoy’s lesion			1.Gastrointestinal Bleeding from Peptic Ulcer Disease 2.Gastrointestinal Stromal Tumor (GIST) 3.Angiodysplasia 4.Dieulafoy's Lesion 5.Aortoenteric Fistula 6.Gastric or Duodenal Arteriovenous Malformation (AVM) 7.Gastric Cancer or Gastric Lymphoma 8.Bleeding from a Meckel's Diverticulum 9.Malignant Hypertension 10.Conn's Syndrome (Primary Hyperaldosteronism)	1	4	1	4	1.Upper GI bleed 2.Lower GI bleed 3.Peptic ulcer disease 4.Gastritis 5.Mallory-Weiss tear 6.Esophagitis 7.Inflammatory bowel disease 8.Meckel's diverticulum 9.Angiodysplasia 10.Hemobilia	0	0	0	0	1.Anemia 2.Hypokalemia 3.Gastrointestinal Bleeding 4.Sepsis 5.Acute kidney injury 6.Conn's syndrome 7.Mallena-Hemitomes 8.Rectal bleeding 9.Ulcerative proctitis 10.Duodenal ulcer.	0	0	0	0
Intramuscular myxoma			1.Rotator Cuff Tear 2.Degenerative Joint Disease (Osteoarthritis) 3.Subacromial Impingement Syndrome 4.Cervical Radiculopathy 5.Lumbar Radiculopathy 6.Soft Tissue Tumor (e.g. Sarcoma or Lipoma) 7.Bursitis 8.Rotator Cuff Tendinosis 9.Frozen Shoulder (Adhesive Capsulitis) 10.Complex Regional Pain Syndrome (CRPS)	0	0	0	0	1.Rotator cuff tear 2.Adhesive capsulitis 3.Calcific tendinitis 4.Subacromial bursitis 5.Impingement syndrome 6.Glenohumeral arthritis 7.Cervical radiculopathy 8.Thoracic outlet syndrome 9.Myositis ossificans 10.Neoplasm	0	0	0	0	1.Paroxysmal kinesigenic dyskinesia 2.Rotator cuff tear 3.Glenohumeral joint arthritis 4.Impingement syndrome 5.Hematoma 6.Hypertension 7.Hyperlipidemia 8.Obesity 9.Smoking 10.Hypothyroidism	0	0	0	0
Bifid ureter with blind ending			1.Ureteral Duplication with Blind Ending Ureter 2.Recurrent Urinary Tract Infections (UTIs) 3.Urolithiasis 4.Bladder Cancer 5.Kidney Cancer 6.Interstitial Cystitis 7.Pyelonephritis 8.Endometriosis affecting the Urinary Tract 9.Ureteral Stricture 10.Diverticulum of the Urinary Bladder or Ureter	1	1	1	1	1.Ureteral duplication 2.Ureteral stricture 3.Ureterocele 4.Urolithiasis 5.Bladder cancer 6.Urinary tract infection 7.Interstitial cystitis 8.Pyelonephritis 9.Renal cell carcinoma 10.Vesicoureteral reflux	0	0	1	1	1.Ureteral bifidity 2.Ureteral malformation 3.Recurrent UTIs 4.Interstitial cystitis 5.Neurological disorders 6.Ureterolithiasis 7. Ureteral injury 8.Ureteral tumors 9.Ureteral Duplication 10.Hydroneumoniosis	1	1	1	1
Adeno virus liver failure			1.Adenoviral infection 2.Post-transplant lymphoproliferative disorder (PTLD) 3.Graft versus host disease (GVHD) 4.Acute cellular rejection (ACR) 5.Recurrence of FSGS 6.Drug-induced liver injury 7.Sepsis 8.Hepatic artery thrombosis (HAT) 9.Tacrolimus toxicity 10.Hepatic steatosis leading to non-alcoholic steatohepatitis (NASH)	1	1	1	1	1.Acute adenoviral hepatitis 2.Acute cellular rejection 3.FSGS recurrence 4.Apheresis reaction 5.Rituximab reaction 6.Hyperkalemia 7.Sepsis 8.Hemodynamic instability 9.Liver failure 10.Kidney failure	0	0	1	1	1.Acute cellular rejection 2.Focal segmental glomerulosclerosis 3.Acute adenoviral hepatitis 4.Acute liver failure 5.Kidney failure 6.Hyperkalemia 7.Hemodynamic instability 8.Hepatic steatosis 9.Nephrotic syndrome 10.Hypersplenism	0	0	1	3
Retroperitoneal choriocarcinoma			1.Choriocarcinoma (Non-Gestational) 2.Germ Cell Tumors (Extragonadal) 3.Lung Cancer with Metastasis 4.Primary Lung Carcinoma with Metastasis 5.Ewing's Sarcoma / Primitive Neuroectodermal Tumor (PNET) 6.Rhabdomyosarcoma 7.Lymphoma 8.Leiomyosarcoma 9.Liposarcoma 10.Synovial Sarcoma	1	1	1	1	1.Lymphoma 2.Metastatic cancer 3.Hematoma 4.Infection 5.Myositis 6.Spinal stenosis 7.Angina 8.Costochondritis 9.Pancreatitis 10.Pneumonia	0	0	0	0	1.Lung cancer (adenocarcinoma) 2.Testicular cancer (germ cell tumor, embryonal carcinoma) 3.Pulmonary metastasis 4.Pneumonia 5.pleurisy 6.Pneumothorax 7.Gastroesophageal reflux disease (GERD) 8.Peptic ulcer disease (PUD) 9.Osteosarcoma (primary bone tumor) 10.Inflammatllbowel disease (IBD)	0	0	0	0
Odontogenic keratocyst			1.Dentigerous Cyst 2.Ameloblastoma 3.Odontogenic Keratocyst (Keratocystic Odontogenic Tumor) 4.Central Giant Cell Granuloma 5.Radicular Cyst (Periapical cyst) 6.Odontoma 7.Ossifying Fibroma 8.Fibrous Dysplasia 9.Central Hemangioma 10.Squamous Cell Carcinoma	1	3	1	3	1.Dentigerous cyst 2.Periapical abscess 3.Traumatic bone cyst 4.Ameloblastoma 5.Radicular cyst 6.Inflammatory papillary cyst of the salivary gland 7.Lateral periodontal cyst 8.Aneurysmal bone cyst 9.Ossifying fibroma 10.Myositis ossificans	0	0	0	0	1.Dentigerous cyst 2.Odontogenic keratocyst 3. Keratocystic odontogenic tumor 4.Odontoma 5.Ameloblastoma 6.Odontoameloblastoma 7.Dental follicle cyst 8.Primordial cyst 9.Oral hidradenoma 10.Cystic neoplasm	1	2	1	2
Lymphomatoid granulomatosis			1.Recurrent or secondary lymphoma 2.Post-transplant lymphoproliferative disorder (PTLD) 3.Methicillin-resistant Staphylococcus aureus (MRSA) bacteremia or sepsis 4.Pneumonia 5.HIV-associated lymphadenopathy 6.Infectious mononucleosis or other EBV-associated diseases 7.Reactivation of Hepatitis C infection 8.Opportunistic infections associated with HIV/AIDS 9.Acute kidney injury secondary to sepsi…	0	0	0	0	1.Pneumonia 2.HIV-related opportunistic infection 3.Acute kidney injury 4.Lactic acidosis 5.Altered mental status 6.MRSA 7.Lymphoma recurrence 8.HIV-related dementia 9.Diabetes-related complications 10.Hepatitis C-related complications	0	0	0	0	1.splenomegaly due to Epstein-Barr virus (EBV) 2.Secondary lymph node malignancies due to EBV-positive lymphoma 3.Lymphadenopathy 4.Pneumonia 5.Acute kidney injury (AKI) 6.Acute liver injury 7.Cardiac tamponade 8.Infective endocarditis 9.Pneumocystis jirovecii (formerly known as Pneumocystis carinii) pneumonia (PCP) 10.Tuberculosis	0	0	0	0
Hepatic portal venous gas			1.Diverticulitis with Perforation 2.Peritonitis 3.Sepsis or Septicemia 4.Pneumatosis intestinalis 5.Portomesenteric venous gas 6.Rectal stump dehiscence 7.Bowel obstruction 8.Bowel ischemia 9.Postoperative ileus 10.Clostridium difficile colitis	0	0	1	5	1.Diverticulitis 2.Proctocolitis 3.Neoplasm 4.Perforated diverticulum 5.Appendicitis 6.Inflammatory bowel disease 7.Ischemic colitis 8.Mesenteric ischemia 9.Carcinomatosis 10.Sepsis	0	0	0	0	1.Acute diverticulitis 2.Proctocolitis 3.Abscess formation 4.Neoplasm 5.Perforation 6.Sepsis 7.Peritonitis 8.Intestinal obstruction 9.Ischemic colitis 10.Inflammatory bowel disease	0	0	0	0
Sinonasal undifferentiated carcinoma			1.Local Recurrence of Sinonasal Undifferentiated Carcinoma (SNUC) 2.Metastatic Carcinoma 3.Intracranial Abscess 4.Meningioma 5.Glioma 6.Esthesioneuroblastoma (ENB) 7.Lymphoma 8.Squamous Cell Carcinoma 9.Adenocarcinoma 10.Pituitary Adenoma	1	1	1	1	1.Sinonasal undifferentiated carcinoma 2.Meningioma 3.Glioblastoma multiforme 4.Pituitary tumor 5.Craniopharyngioma 6.Metastatic cancer 7.Lymphoma 8.Sarcoma 9.Abscess 10.Infection	1	1	1	1	1.Recurrent sinonasal undifferentiated carcinoma 2.Cerebrospinal fluid (CSF) leakage 3.Meningitis/encephalitis 4.Sepsis 5.Bacterial endocarditis 6.Osteomyelitis 7.Pneumonia 8.Brain abscess 9.Gastrointestinal bleeding 10.Neurological deficits.	0	0	1	1
Retroperitoneal hematoma			1.Vaginal Hematoma / Obstetric Hematoma 2.Rectovaginal Fistula 3.Obstetric Anal Sphincter Injury (OASI) 4.Pelvic Organ Prolapse 5.Post-Partum Hemorrhage 6.Soft Tissue Sarcoma 7.Ischiorectal Abscess 8.Bartholin's Cyst or Abscess 9.Pelvic Hematoma 10.Pelvic Inflammatory Disease (PID)	0	0	1	9	1.Postpartum hemorrhage 2.Postpartum hematoma 3.Vaginal wall hematoma 4.Right posterolateral wall hematoma 5.Shoulder dystocia 6.Grade II laceration 7.Anemia 8.Induration 9.Transvaginal ultrasound 10.CT angiography	0	0	1	4	1.Postpartum hemorrhage 2.Hematoma 3.Vaginal laceration 4.Shoulder dystocia 5.Anemia 6.Transfusion reaction 7.Allergic reaction 8.Infection 9.Pelvic abscess 10.Sepsis	0	0	1	2
insulinoma			1.Insulinoma 2.Non-Insulinoma Pancreatogenous Hypoglycemia Syndrome (NIPHS) 3.Reactive Hypoglycemia 4.Exogenous Insulin Administration 5.MEN-1 Syndrome 6.Islet Cell Hypertrophy or Hyperplasia 7.Adrenal Insufficiency 8.Alcohol-induced Hypoglycemia 9.Functional Disorder 10.Rare Genetic Disorders	1	1	1	1	1.Insulinoma 2.Non-insulinoma pancreatogenous hypoglycemia (NIPH) 3.Hyperinsulinemic hypoglycemia 4.Functional hyperinsulinism 5.Insulin-secreting tumor 6. 7. 8. 9. 10.	1	1	1	1	1.Hyperinsulinism 2.Insulinoma 3.Hypoglycemia 4.Insulin overproduction 5.Fasting hypoglycemia 6.Familial hyperinsulinism 7.Pancreatic endocrine tumor 8.Glucagonoma 9.Adrenal insufficiency 10.Thyroid disorder	1	2	1	2
splenic abscesses			1.Splenetic abscess 2.Malignancy 3.Infectious endocarditis 4.Plasmacytoma/Multiple Myeloma 5.Autoimmune conditions 6.Gastric ulcers and gastritis 7.Sarcoidosis 8.Splenetic infarct 9.Gastrointestinal malignancy 10.Infectious mononucleosis/CMV/EBV infection	1	1	1	1	1.Infectious endocarditis 2.Malignant lymphoma 3.Plasmacytoma 4.Sarcoidosis 5.Metastatic tumors 6.Abscesses due to other causes 7.Chronic gastritis 8.Gastric ulcer scar 9.Adenocarcinoma of the colon 10.C. difficile infection	1	6	0	0	1.Infectious endocarditis 2.Malignant lymphoma 3.Plasmacytoma 4.Sarcoidosis 5.Metastatic tumors 6.Abscesses 7.Bacterial infection 8.Resistant gram-negative bacteria infection 9.Anaerobic infection 10.Postoperative infection	1	6	1	6
Brucellosis	cardiac inflammatory pseudotumor		1.Brucellosis 2.Toxoplasmosis 3.Aspergillosis 4.Pneumocystis carinii infection 5.Sarcoidosis 6.Lyme disease 7.Tuberculosis 8.Carcinoid syndrome 9.Lymphoma 10.Metastatic cancer	1	1	1	1	1.Idiopathic VT 2.Scar-related arrhythmia 3.Disseminated sarcoidosis 4.Cardiac tumor 5.Myocarditis 6.Infection 7.Brucellosis 8.Toxoplasmosis 9.Aspergillus 10.Pneumocystis carinii	1	7	1	7	1.Toxoplasmosis 2.Pneumocystis pneumonia 3.Aspergillosis 4.Brucellosis 5.Tuberculosis 6.Bartonella infection 7.Viral myocarditis 8.Bacterial myocarditis 9.Q fever 10.Chronic sarcoidosis	1	4	1	4
Symptomatic irreversible pulpitis with symptomatic apical periodontitis			1.Pulpitis 2.Apical Periodontitis 3.Dental Abscess 4.Pericoronitis 5.Cracked Tooth Syndrome 6.Dentin Hypersensitivity 7.Referred Pain 8.Traumatic Occlusion: 9.Postoperative sensitivity: 10.Neuropathic Pain	1	1	1	1	1.Pericoronatitis 2.Apical periodontitis 3.Osteoitis 4.Sinusitis 5.Myositis 6.Temporomandibular joint disorder 7.Neuralgia 8.Arthritis 9.Infection 10.Trigeminal neuralgia	1	2	1	2	1.Pulpitis 2.Apical abscess 3.Tooth fracture 4.Periapical abscess 5.Root fracture 6.Tooth sensitivity 7.Caries 8.Periodontal abscess 9.Tooth erosion 10.Radiculitis	1	1	1	1
Aortic intramural hematoma			1.Aortic dissection 2.Acute myocardial infarction (heart attack) 3.Pulmonary embolism 4.Aortic aneurysm rupture 5.Pericarditis 6.Pneumothorax 7.Angina pectoris: 8.Esophageal rupture (Boerhaave syndrome) 9.Gastroesophageal Reflux Disease (GERD) 10.Musculoskeletal chest pain	0	0	1	1	1.Aortic dissection 2.Acute myocardial infarction 3.Pulmonary embolism 4.Pneumonia 5.Pericarditis 6.Myocarditis 7.Esophageal rupture 8.Gastric ulcer 9.Cholecystitis 10.Pancreatitis	0	0	1	1	1.Acute coronary syndrome (ACS) 2.Pulmonary embolism (PE) 3.Aortic dissection 4.Pneumothorax 5.Pneumonia 6.Heart failure 7.Myocardial infarction 8.Cardiac arrhythmia 9.Precordial catch syndrome 10.Costochondritis	0	0	1	3
Phlegmasia cerulea dolens			1.Deep Vein Thrombosis (DVT) 2.Pulmonary Embolism (PE) 3.Compartment Syndrome 4.Venous Insufficiency 5.Congestive Heart Failure (CHF) 6.Sepsis or Septic Shock 7.Acute Kidney Injury (AKI) 8.Metabolic Acidosis 9.Acute Respiratory Distress Syndrome (ARDS) 10.Iatrogenic Injury or Postoperative Complication	0	0	1	1	1.Left iliac and femoral venous thrombosis 2.Cardiopulmonary arrest 3.Acute hypoxic respiratory failure 4.Acute renal failure 5.Acidosis 6.Pulmonary embolism 7.Sepsis 8.Thromboembolism 9.Venous insufficiency 10.Deep vein thrombosis	0	0	1	1	1.Acute Respiratory Distress Syndrome (ARDS) 2.Aspiration Pneumonia 3.Cardiac Arrest 4.Sepsis 5.Pneumothorax 6.Pulmonary Embolism 7.Acute Kidney Injury (AKI) 8.Septic Shock 9.Gastrointestinal Bleeding 10.Disseminated Intravascular Coagulation (DIC)	0	0	0	0
Drug induced hypoprothrombinemia			1.Diverticulitis 2.Adverse Drug Reaction to Cefmetazole (CMZ) 3.Sepsis 4.Bleeding Gastrointestinal Ulcer 5.Clostridium difficile infection (CDI) 6.Ischemic colitis 7.Acute Kidney Injury (AKI) 8.Acute Pancreatitis 9.Drug-induced liver injury 10.Urinary Tract Infection (UTI)	0	0	0	0	1.Diverticulitis with perforation 2.Diverticulitis with abscess 3.Diverticulitis with fistula 4.Diverticulitis with peritonitis 5.Diverticulitis with sepsis 6.Liver disease 7.Kidney disease 8.Coagulopathy 9.Gastrointestinal bleeding 10.Malignancy	0	0	0	0	1.diverticulitis 2.Inflammatory bowel disease 3.Intestinal obstruction 4.Irritable bowel syndrome 5.Kidney disease 6.Gastrointestinal bleeding 7.Infections 8.Pancreatitis 9.Gallstones 10.Inflammatory conditions	0	0	0	0
Rectal gastric heterotopia			1.Colorectal cancer 2.Gastrointestinal stromal tumors (GIST) 3.Inflammatory bowel disease (IBD) 4.Polyposis syndromes 5.Peutz-Jeghers syndrome 6.Gastric heterotopia of the rectum 7.Juvenile polyposis syndrome 8.Hyperplastic polyposis syndrome 9.Lynch Syndrome (Hereditary nonpolyposis colorectal cancer or HNPCC) 10.Cronkhite-Canada syndrome	1	6	1	6	1.Inflammatory bowel disease (IBD) 2.Colon cancer 3.Diverticulosis 4.Hemorrhoids 5.Anal fissure 6.Infectious colitis 7.Ischemic colitis 8.Malignancy of the rectum 9.Polyps 10.Gastric heterotopia	1	10	1	10	1.Inflammatory bowel disease ( IBD) 2.Chron's disease 3.Ulcerative colitis 4.Rectal cancer 5.Adenocarcinoma 6.Gastrointestinal angiodysplasia 7.Familial adenomatous polyposis (FAP) 8.Turcott's syndrome 9.Gastric antral vascular ectasia (GAVE) 10.Peutz-Jeghers syndrome	0	0	0	0
Pneumonitis Jirovecii pneumonia			1.HIV/AIDS 2.Pneumocystis Pneumonia (PCP) 3.Tuberculosis (TB) 4.Lymphoma 5.Kaposi Sarcoma 6.Non-tuberculous Mycobacteria (NTM) Infections 7.Cryptococcal infection 8.Bacterial pneumonia 9.Toxoplasmosis 10.Cytomegalovirus (CMV) infection	1	2	1	2	1.Pulmonary tuberculosis 2.HIV 3.Worm infestation 4.Neoplasm 5.Pneumonia 6.Asthma 7.Bronchitis 8.Lung cancer 9.Cystic fibrosis 10.Sarcoidosis	0	0	0	0	1.Tuberculosis. 2.HIV 3.Respiratory viral infection 4.Pulmonary embolism 5.Lung cancer 6.Chronic bronchitis 7.Community-acquired pneumonia 8.Aspiration pneumonia 9.Asthma 10.Worm infestation	0	0	0	0
Non-ST elevated myocardial infarction			1.Acute Coronary Syndrome (ACS) / Myocardial Infarction (MI) 2.Aortic Dissection 3.Pulmonary Embolism (PE) 4.Acute Pancreatitis 5.Gastroesophageal Reflux Disease (GERD) or Peptic Ulcer Disease (PUD) 6.Cholecystitis 7.Musculoskeletal Pain 8.Pneumonia 9.Pleurisy 10.Angina Pectoris	1	1	1	1	1.Acute coronary syndrome (ACS) 2.Aortic dissection 3.Pulmonary embolism 4.Acute pancreatitis 5.Peptic ulcer disease 6.Cholecystitis 7.Kidney stones 8.Appendicitis 9.Uterine sarcoma 10.Other causes of chest pain	1	1	1	1	1.Subendocardial infarction 2.Aortic dissection 3.Pulmonary embolism 4.Acute pancreatitis 5.Pneumonia 6.Myocardial contusion 7.Pneumothorax 8.Myocardial infarction 9.Esophageal dissection 10.Gastrointestinal bleeding	1	8	1	8
Parvovirus-B19 pure red cell aplasia			1.HIV-related anemia 2.Parvovirus B19 infection 3.Malignancies 4.Chronic kidney disease 5.Liver disease 6.Nutritional deficiencies 7.Autoimmune hemolytic anemia 8.Thyroid disorders 9.Infectious diseases 10.Myelodysplastic syndrome (MDS)	1	2	1	2	1.HIV-1/AIDS 2.Parvovirus B19 infection 3.Chronic kidney disease 4.Liver disease 5.Autoimmune hemolytic anemia 6.Thalassemia 7.Sickle cell disease 8.Myelodysplastic syndrome 9.Lymphoma 10.Leukemia	1	2	1	2	1.HIV-1/AIDS-associated anemia 2.Parvovirus B19 infection 3.Iron deficiency anemia 4.Chronic kidney disease 5.Chronic hepatitis 6.Sickle cell disease 7.B-thalassemia 8.Anemia of chronic disease 9.Diffuse alveolar hemorrhage syndrome 10.Autoimmune hemolytic anemia	1	2	1	2
Chyle leak			1.Chylothorax 2.Postoperative pleural effusion 3.Nutritional deficiency or malnutrition 4.Lymphedema 5.Renal insufficiency 6.Hyponatremia-related condition 7.Infection 8.Heart failure 9.Liver disease 10.Lung complications (such as atelectasis or pneumonia)	0	0	1	1	1.Esophageal adenocarcinoma 2.Chylous pleural effusion 3.Chyle leak 4.Hypoalbuminemia 5.Hyponatremia 6.Hypertriglyceridemia 7.Mediastinal shift 8.Atelectasis 9.Ground-glass opacity 10.Fistula	1	3	1	3	1.Pleural effusion 2.Atelectasis 3.Pneumonia 4.Pulmonary embolism 5.Esophageal cancer 6.Pericardial effusion 7.Pneumothorax 8.Respiratory failure 9.Gastrointestinal bleeding 10.Sepsis	0	0	0	0
SARS-COV2 pneumonia associated to multiresistant Klebsiella pneumoniae			1.COVID-19 2.Dengue Fever 3.Zika Virus 4.Chikungunya 5.Influenza 6.Other respiratory viruses 7.Bacterial pneumonia 8.Malaria 9.Typhoid fever 10.Leptospirosis	1	1	1	1	1.COVID-19 2.Bacterial pneumonia 3.Viral pneumonia 4.Influenza 5.Myositis 6.Polyarthralgia 7.Sinusitis 8.Pharyngitis 9.Tonsillitis 10.Laryngitis	1	1	1	1	1.pneumonia 2.sepsis 3.Community-acquired pneumonia 4.Acute respiratory distress syndrome 5.Urinary tract infection 6.Colonization 7.Multi-drug resistant pulmonary tuberculosis 8.Bronchitis 9.Allergic rhinitis 10.Cardiovascular disease	0	0	1	1
fistula			1.Coronary Artery Disease (CAD) 2.Chronic Obstructive Pulmonary Disease (COPD) 3.Heart Failure 4.Aortic Aneurysm 5.Aortic Dissection 6.Pulmonary Hypertension 7.Peripheral Arterial Disease (PAD) 8.Chronic Kidney Disease (CKD) 9.Valve-related Complications Post-TAVR 10.Cardiogenic Shock	0	0	0	0	1.Aortic stenosis 2.Aortic insufficiency 3.Left ventricular hypertrophy 4.Heart failure 5.Coronary artery disease 6.Myocardial infarction 7.Pericarditis 8.Valvular heart disease 9.Cardiomyopathy 10.Pulmonary embolism	0	0	0	0	1.Severe aortic stenosis 2.Aortic insufficiency 3.LV ejection fraction 4.Moderate concentric LV hypertrophy 5.Grade 1 LV diastolic dysfunction 6.Right dominant circulation 7.Tortuosity of aorta and iliofemoral vessels 8.Left femoral and left subclavian access 9.Periaortic root hematoma 10.Color Doppler assessment revealed flow from the non-coronary sinus of Valsalva to the RA	0	0	0	0
Heparin induced aldosterone suppression	heparin induced hyperkalemia		1.COVID-19 pneumonia 2.Acute respiratory distress syndrome (ARDS) 3.Chronic kidney disease (CKD) exacerbation/Acute kidney injury (AKI) 4.Cardio-renal syndrome 5.Hyperkalemia secondary to kidney disease or other metabolic disturbances 6.Pulmonary embolism (PE) 7.Heart failure 8.Heparin-induced hyperkalemia 9.Pneumonia (other than COVID-19) 10.Exacerbation of chronic obstructive pulmonary disease …	0	0	1	8	1.Acute respiratory distress syndrome (ARDS) 2.Community-acquired pneumonia (CAP) 3.Pneumonia due to SARS-CoV-2 4.Pulmonary embolism (PE) 5.Acute kidney injury (AKI) 6.Hyperkalemia 7.Hypernatremia 8.Hypoxia 9.Hypoglycemia 10.Hyperthyroidism	0	0	1	6	1.Acute kidney injury 2.Chronic renal disease stage 3B 3.Pulmonary embolism 4.Pneumonia 5.Respiratory failure 6.Hypercoagulable state 7.Acute respiratory distress syndrome (ARDS) 8.Sepsis 9.Hypersensitivity pneumonitis 10.Cardiogenic shock	0	0	0	0
Presacral retroperitoneal benign schwannoma			1.Retroperitoneal Sarcoma 2.Schwannoma 3.Ganglioneuroma 4.Neurofibroma 5.Gastrointestinal Stromal Tumor (GIST) 6.Leiomyoma 7.Liposarcoma 8.Lymphoma 9.Metastatic Carcinoma 10.Mesothelioma	1	2	1	2	1.Ovarian fibrothecoma 2.Retroperitoneal sarcoma 3.Histiocytoma 4.Leiomyoma 5.Granulosa cell tumor 6.Fibrosarcoma 7.Ovarian cystadenoma 8.Ovarian cystadenocarcinoma 9.Ovarian teratoma 10.Ovarian carcinoid tumor	0	0	0	0	1.Ovarian fibroma 2.Subserosal pedunculated fibroma 3.Ovarian fibrothecoma 4.Retroperitoneal tumor (sarcoma or histiocytoma) 5.Gastrointestinal stromal tumor (GIST) 6.Carcinoid tumor 7.Malignant mesothelioma 8.Leiomyosarcoma 9.Mucinous cystic neoplasm 10.Adenocarcinoma of the colon	0	0	0	0
Stenotrophomonas maltophilia blood stream infection			1.COVID-19 pneumonia 2.Secondary bacterial pneumonia 3.Sepsis 4.Acute Respiratory Distress Syndrome (ARDS) 5.Drug-induced lung injury 6.Exacerbation of underlying interstitial lung disease 7.Exacerbation of systemic lupus erythematosus (SLE) or rheumatoid arthritis (RA) 8.Opportunistic infection 9.Liver decompensation or hepatic encephalopathy 10.Drug reaction with eosinophilia and systemic sympt…	0	0	0	0	1.COVID-19 2.Systemic lupus erythematosus (SLE) 3.Rheumatoid arthritis (RA) 4.Liver cirrhosis 5.Interstitial pneumonia 6.Stenotrophomonas maltophilia 7.Pneumonia 8.Tuberculosis 9.Acute respiratory distress syndrome (ARDS) 10.Sepsis	1	6	1	6	1.Pneumonia 2.Interstitial lung disease 3.Systemic lupus erythematosus 4.Rheumatoid arthritis 5.Liver cirrhosis 6.Sepsis 7.Meningitis/encephalitis 8.Acute respiratory distress syndrome (ARDS) 9.Multisystem organ dysfunction syndrome (MODS) 10.Acute kidney injury (AKI)	0	0	0	0
Atlantoaxial subluxation			1.Cervical Spondylosis 2.Cervical Osteoarthritis (also known as Neck Arthritis) 3.Degenerative Disc Disease 4.Cervical Myofascial Pain Syndrome 5.Cervical Stenosis 6.Cervical Radiculopathy 7.Cervical Dystonia (Spasmodic Torticollis) 8.Tension Myositis Syndrome (TMS) 9.Cervicogenic Headache 10.Chronic Pain Syndrome	0	0	0	0	1.Cervical spondylosis 2.Osteoarthritis 3.Cervical disc herniation 4.Arthritis 5.Fibromyalgia 6.Myositis 7.Thyroiditis 8.Infection 9.Neoplasm 10.Vascular disorder	0	0	0	0	1.Musculoskeletal neck pain 2.Osteoarthritis 3.Fibromyalgia 4.Hypertension-related neck pain 5.Postural neck pain 6.Subtotal thyroidectomy scar complications 7.Post-infectious complications related to COVID-19 or another respiratory virus 8.Diffuse idiopathic skeletal hyperostosis (DISH) 9.Rheumatoid arthritis or seronegative spondyloarthropathy 10.Neck injuries related to previous accidents (if …	0	0	0	0
Neuroendocrine carcinoma			1.Recurrence of Neuroendocrine Tumor (Carcinoid) 2.Paraneoplastic Syndrome 3.Hyperparathyroidism 4.Hypercalcemia of Malignancy 5.Metastatic Disease 6.Carcinoid Syndrome 7.Cushing's Syndrome 8.Primary Hyperaldosteronism (Conn's Syndrome) 9.Thyroid Disease 10.Mood or Anxiety Disorders	0	0	1	1	1.PTH-producing paraneoplastic syndrome 2.Metastatic carcinoid tumor 3.Hyperparathyroidism 4.Primary parathyroid adenoma 5.Thyroid medullary carcinoma 6.Carcinoid syndrome 7.Malignant neuroendocrine tumor 8.Metastatic neuroendocrine tumor 9.Secondary hyperparathyroidism 10.Primary hyperparathyroidism	0	0	1	7	1.Recurrent neuroendocrine tumor (NET) with PTH-producing paraneoplastic syndrome 2.Hypercalcemia secondary to NET 3.Parathyroid adenoma 4.Carcinoid syndrome 5.Mesenteric carcinoid tumor recurrence 6.Small bowel necrosis 7.Intestinal obstruction 8.Inflammatises bowel disease 9.Malabsorption syndrome 10.Chronic fatigue syndrome	0	0	1	1
Babesia microti infection			1.Babesiosis 2.Lyme Disease 3.Ehrlichiosis/Anaplasmosis 4.Rickettsial diseases 5.Bartonellosis 6.Co-infections 7.Infective Endocarditis 8.Sepsis 9.Pneumonia 10.Systemic Lupus Erythematosus (SLE)	1	1	1	1	1.Lyme disease 2.Babesiosis 3.Rocky Mountain spotted fever 4.Ehrlichiosis 5.Anaplasmosis 6.Human granulocytic anaplasmosis 7.Human monocytic ehrlichiosis 8.Powassan virus encephalitis 9.Alpha-gal syndrome 10.Bartonellosis	1	2	1	2	1.Tick-borne illness (such as Lyme disease or Babesia microti) 2.Influenza 3.Pneumonia 4.Urinary tract infection 5.Sepsis 6.Meningitis 7.Encephalitis 8.Myocarditis 9.Pericarditis 10.Gastroenteritis	1	1	1	1
Pure red cell aplasia (PRCA) undergoing ABO-incompatible kidney transplantation			1.Pure red cell aplasia (PRCA) 2.Iron deficiency anemia 3.Chronic kidney disease (CKD)-related anemia 4.Drug-induced bone marrow suppression 5.Vitamin B12 or folate deficiency anemia 6.Aplastic anemia 7.Autoimmune hemolytic anemia 8.Myelodysplastic syndromes (MDS) 9.Paroxysmal nocturnal hemoglobinuria (PNH) 10.Myelofibrosis	1	1	1	1	1.Aplastic anemia 2.Myelodysplastic syndrome 3.Chronic kidney disease 4.Lupus nephritis 5.Anemia of chronic disease 6.Iron deficiency anemia 7.Folate deficiency anemia 8.Vitamin B12 deficiency anemia 9.Hemochromatosis 10.Thalassemia	0	0	1	1	1.Pure red cell aplasia (PRCA) 2.Erythroblastic precursor dysfunction 3.Iron-deficient erythropoiesis 4.Chronic kidney disease-related anemia 5.Pernicious anemia 6.Vitamin B12 deficiency 7.Anemia of chronic disease 8.Anemia associated with renal insufficiency 9.Post-surgical anemia 10.Post-infectious anemia	1	1	1	1
fish bone aspiration			1.Gastroesophageal Reflux Disease (GERD) 2.Esophagitis 3.Food Allergy 4.Foreign Body Sensation 5.Pharyngitis 6.Tonsillitis 7.Esophageal Stricture 8.Oral Thrush 9.Thyroiditis 10.Achalasia	0	0	0	0	1.Fish bone stuck in throat 2.Pharyngeal infection 3.Esophageal inflammation 4.Allergic reaction to salmon 5.Gastroesophageal reflux disease (GERD) 6.Heartburn 7.Sore throat 8.Strep throat 9.Mononucleosis 10.	1	1	1	1	1.Acute tonsillitis 2.Acute epiglottitis 3.Retropharyngeal abscess 4.Oropharyngeal herpes simplex virus (HSV) infection 5.Acute otitis media 6.Acute laryngitis 7.Postnasal drip syndrome 8.Gastric reflux disease (GERD) 9.Allergic reaction to food (salmon) 10.Angina pectoris (as a possible referral pain)	0	0	0	0
Convulsions and confusion due to electrolyte disturbances	proton pump inhibitors induced microscopic colitis?		1.Proton pump inhibitor (PPI)-induced hypomagnesemia 2.Microscopic colitis 3.Alcohol-related liver disease 4.Chronic kidney disease (CKD) 5.Malabsorption syndromes 6.Endocrine disorders 7.Inflammatory bowel disease (IBD) 8.Gastroenteritis 9.Chronic pancreatitis 10.Irritable bowel syndrome (IBS)	1	1	1	2	1.Magnesium deficiency 2.Hypoparathyroidism 3.Stomach cancer 4.Irritable bowel syndrome 5.Celiac disease 6.Crohn's disease 7.Ulcerative colitis 8.Whipple's disease 9.Addison's disease 10.Zollinger-Ellison syndrome	0	0	0	0	1.Hypomagnesemia 2.Hypokalemia 3.Hypocalcemia 4.Hyperplastic polyp 5.Microcytic colitis 6.Dyspepsia 7.Intermittent chronic diarrhea 8.Malnutrition 9.Alcohol abuse 10.Chronic kidney disease	0	0	1	5
Spinal capillary hemangioma			1.Spinal Lipoma 2.Spinal Hemangioma 3.Epidural Lipomatosis 4.Spinal Schwannoma 5.Spinal Ependymoma 6.Spinal Meningioma 7.Spinal Neurofibroma 8.Cauda Equina Syndrome 9.Lumbar Disc Herniation 10.Lumbar Stenosis	0	0	1	2	1.Lumbar disc herniation 2.Spinal stenosis 3.Lymphoma 4.Metastatic tumor 5.Epidural abscess 6.Herniated disc 7.Neurofibroma 8.Schwannoma 9.Meningioma 10.Lipoma	0	0	0	0	1.Meningioma 2.L schwannoma 3.L nerve sheath tumor 4.Intraspinal ganglioneuroma 5.L spinal cord tumor 6.Intraspinal glioma 7.Metastatic disease 8.Spinal cord lipoma 9.Congenital dermal sinus 10.L herniated disk with sciatica	0	0	0	0
Pneumoscrotum			1.Subcutaneous Emphysema 2.Pneumothorax 3.Pneumomediastinum 4.Infection or Abscess 5.Fournier's gangrene 6.Necrotizing fasciitis 7.Tracheal rupture or esophageal rupture (Boerhaave syndrome) 8.Barotrauma 9.Lymphatic obstruction 10.Complication post Coronary artery bypass graft (CABG)	0	0	1	1	1.Bilateral pneumothorax 2.Pneumomediastinum 3.Subcutaneous emphysema 4.Tension pneumothorax 5.Traumatic pneumothorax 6.spontaneous pneumothorax 7.Barotrauma 8.Asthma 9.COPD 10.Pneumonia	0	0	1	3	1.Pneumothorax 2.Pneumomediastinum 3.Subcutaneous air 4.Dyspnea 5.Edema 6.Crepitus 7.Non-healing scrotal wound 8.Epididymitis 9.Coronary artery disease 10.Diabetes mellitus	0	0	1	3
Pneumopericardium			1.Pericarditis 2.Pneumopericardium 3.Pneumonia 4.Pulmonary Embolism 5.Heart Failure 6.Acute Coronary Syndrome 7.Gastroesophageal Reflux Disease (GERD) 8.Post-ablation Syndrome 9.Pneumothorax 10.Myocardial Bridging	1	2	1	2	1.Pericardial effusion 2.Pneumonia 3.Acute coronary syndrome 4.Atrial fibrillation 5.Pulmonary embolism 6.Myocardial infarction 7.Pleurisy 8.Esophageal spasm 9.Musculoskeletal chest pain 10.Anxiety	0	0	0	0	1.Pericarditis 2.Myocardial infarction, 3.Pneumonia, 4.Pulmonary embolism 5.Pneumothorax 6.Acute coronary syndrome 7.Cardiac arrhythmia 8. Chronic obstructive pulmonary disease 9.Pneumocardial effusion 10.Aspiration pneumonia	0	0	0	0
Legionella pneumophila serogroup 1-associated pneumonia and diffuse alveolar hemorrhage			1.Legionnaires' disease 2.Interstitial lung disease (ILD) 3.Pulmonary embolism (PE) 4.Congestive heart failure (CHF) 5.Autoimmune-related lung disease 6.Lupus nephritis 7.Drug-induced lung disease 8.Viral pneumonia 9.Pneumocystis pneumonia (PCP) 10.Opportunistic fungal infections (Aspergillosis, Candidiasis)	1	1	1	1	1.L. pneumophila 2.Pneumonia 3.Streptococcus pneumoniae 4.Mycoplasma pneumoniae 5.Cytomegalovirus 6.Aspergillus 7.Pneumocystis jerovecii 8.Viral pneumonia 9.Bacterial pneumonia 10.Interstitial lung disease	1	1	1	1	1.Pneumonia due to Legionella pneumophila 2.Exacerbation of systemic lupus erythematosus (SLE) 3.Acute respiratory distress syndrome (ARDS) 4.Asthma exacerbation 5.Cytomegalovirus (CMV) pneumonia 6.Pneumocystis pneumonia (PCP) 7.Mycoplasma pneumoniae pneumonia 8.Viral pneumonia (adenovirus, respiratory syncytial virus, or coronavirus) 9.Bacterial pneumonia (Streptococcus pneumoniae, Haemophilus i…	1	1	1	1
Spontaneous splenic artery rupture with coincidental metastatic disease			1.Metastatic Cancer 2.Anemia 3.Hypovolemia 4.Ruptured Splenic Artery Aneurysm 5.Chronic Kidney Disease 6.Orthostatic Hypotension 7.Vertebral Compression Fracture 8.Hypertensive Emergency 9.Cardiac Arrhythmia 10.Coagulopathy	1	1	1	4	1.Acute rupture of a splenic artery aneurysm 2.Disseminated cancer of uncertain etiology 3.Hypovolemia 4.L3 vertebral body compression fracture 5.Abdominal trauma 6.Hemorrhage 7.Hypotension 8.Syncope 9.Head injury 10.Hematoma	1	1	1	1	1.Severe hypovolemia 2.Disseminated cancer (of uncertain etiology) 3.Syncope 4.Hypotension 5.Hematoma 6.Left upper-quadrant tenderness 7.Abdominal pain 8.Acute intracranial hemorrhage 9.Rupture of a splenic artery aneurysm 10.Extensive hepatic and periportal nodal metastases	1	2	1	9
Lymphedema	lipedema		1.Lipedema 2.Dercum's disease (Adiposis dolorosa) 3.Familial multiple lipomatosis 4.Madelung's disease (Multiple symmetric lipomatosis): 5.Hypothyroidism 6.Lymphedema 7.Panniculitis 8.Cushing’s Syndrome 9.Morbid Obesity 10.Lymphoma	1	1	1	1	1.Lymphedema 2.Lipedema 3.Dercum's disease 4.Klippel-Trenaunay syndrome 5.Sturge-Weber syndrome 6.Madelung's disease 7.Angiolipomatosis 8.Hemangioma 9.Arterial insufficiency 10.Venous insufficiency	1	1	1	1	1.Lymphedema 2.Lipedema 3.Lymphangiomatosis 4.Congenital lymphedema 5.Lymphatic filariasis 6.Obesity 7.Prader-Willi Syndrome (PWS) 8.Nephrotic syndrome 9.Chronic Venous Insufficiency (CVI) (reflux) 10.Hyperlipidemia	1	1	1	1
Cardiac tamponade	lupus nephritis	preeclampsia • systemic lupus erythematosus	1.Systemic Lupus Erythematosus (SLE) 2.Pericarditis 3.Preeclampsia 4.Anxiety Disorder 5.Depression 6.Acute Coronary Syndrome 7.Costochondritis 8.Pleurisy 9.Infectious Mononucleosi 10.Dermatomyositis	1	1	1	1	1.Pericarditis 2.Myocarditis 3.Pneumonia 4.Pulmonary embolism 5.Costochondritis 6.Esophageal spasm 7.Myositis 8.Tietze syndrome 9.Pancreatitis 10.Thoracic aortic dissection	0	0	0	0	1.Acute coronary syndrome 2.Pericarditis/tamponade 3.Hypertensive crisis/preeclampsia 4.Pneumothorax/pneumonia 5.Pulmonary embolism 6.Chest pain due to reflux/esophagitis 7.Cardiac valve disease 8.Myocarditis 9.Gastroesophageal reflux disease (GERD) 10.Anxiety/panic attack	1	2	1	2
myocarditis			1.Myocarditis 2.Pericarditis 3.Coronary artery spasm (Prinzmetal angina) 4.Dilated cardiomyopathy 5.Stress (takotsubo) cardiomyopathy 6.Non-Cardiac chest pain 7.Autoimmune or connective tissue disease 8.Endocarditis 9.Pulmonary embolism 10.Hypertrophic cardiomyopathy	1	1	1	1	1.Myocarditis 2.Pericarditis 3.Acute coronary syndrome 4.Takotsubo cardiomyopathy 5.Arrhythmogenic right ventricular cardiomyopathy 6.Viral myocarditis 7.Bacterial myocarditis 8.Lupus myocarditis 9.Sarcoidosis myocarditis 10.Chagas disease myocarditis	1	1	1	1	1.Acute coronary syndrome 2.Myocarditis 3.Cardiac sarcoidosis 4.Viral myocarditis 5.Idiopathic pulmonary fibrosis 6.Acute liver failure 7.Cardiac arrhythmia 8.Hypertensive crisis 9.Sepsis 10.Cardiac tamponade	1	2	1	2
Adenocarcinoma of the lung	pancoast tumor		1.Metastatic lung cancer 2.Extrapulmonary tuberculosis (Pott's disease) 3.Pulmonary tuberculosis sequelae 4.Lung abscess 5.Chronic obstructive pulmonary disease (COPD) 6.Chronic pain syndrome 7.Pneumonia 8.Cervical radiculopathy 9.Rheumatoid arthritis 10.Esophageal or laryngeal disorders	0	0	1	1	1.Tuberculosis 2.Spinal tuberculosis 3.Cervical disc protrusion 4.Pancoast tumor 5.Metastatic lung cancer 6.Superior sulcus tumor 7.Thoracic outlet syndrome 8.Cervical spondylosis 9.Myelopathy 10.Brachial plexopathy	1	4	1	4	1.Tuberculosis (active) 2.Pneumonia 3.Lung Cancer 4.Spinal Tuberculosis 5.Cervical Disc Protrusion 6.Radiculopathy 7.Hereditary Elliptocytosis 8.Spontaneous Pneumothorax 9.Chronic Bronchitis 10.Pleurisy	1	3	1	3
Antisynthetase syndrome			1.Interstitial Lung Disease (ILD) - Nonspecific Interstitial Pneumonia (NSIP) / Organizing Pneumonia (OP) 2.Connective Tissue Disease (CTD) / Undifferentiated Connective Tissue Disease (UCTD) 3.Mixed Connective Tissue Disease (MCTD) 4.Systemic Lupus Erythematosus (SLE) 5.Sjogren’s Syndrome 6.Polymyositis / Dermatomyositis 7.Rheumatoid Arthritis (RA) 8.Systemic Sclerosis (Scleroderma) 9.Idiopathic…	1	10	1	10	1.Systemic lupus erythematosus (SLE) 2.Rheumatoid arthritis (RA) 3.Sjögren's syndrome 4.Sarcoidosis 5.Drug-induced interstitial lung disease 6.Idiopathic pulmonary fibrosis 7.Hypersensitivity pneumonitis 8.Chronic eosinophilic pneumonia 9.Langerhans cell histiocytosis 10.Cryptogenic organizing pneumonia (COP)	0	0	0	0	1.ILD (NSIP-OP) 2.Systemic lupus erythematosus (SLE) 3.Sjogren's syndrome 4.Polymyositis/dermatomyositis (PM/DM) 5.Chronic hypersensitivity pneumonitis (CHP) 6.Rheumatoid arthritis (RA) 7.Polyarteritis nodosa (PAN) 8.Idiopathic inflammatory myopathy (IIM) 9.Castleman disease 10.Sarcoidosis	0	0	1	4
Clozapine-induced myocarditis			1.Clozapine-Induced Myocarditis 2.Neuroleptic Malignant Syndrome (NMS) 3.Serotonin Syndrome 4.Lithium Toxicity 5.Viral Myocarditis 6.Drug-Induced Lupus Erythematosus (DILE) 7.Acute Coronary Syndrome 8.Takotsubo Cardiomyopathy 9.Idiopathic/Cardiogenic Acute Heart Failure 10.Endocrine Conditions	1	1	1	1	1.Acute psychosis 2.Infection 3.Myocarditis 4.Cardiomyopathy 5.Sepsis 6.Inflammatory cardiomyopathy 7.Myocarditis 8.Acute coronary syndrome 9.Arrhythmia 10.Thromboembolism	0	0	1	3	1.Clozapine-induced cardiotoxicity 2.Unidentified infectious agent 3.Myocarditis 4.Pericarditis 5.Cardiac arrhythmia 6.Myocardial infarction 7.Cardiac tamponade 8.Pneumonia 9.Respiratory failure 10.Hypersensitivity reaction	0	0	1	1
Perforated appendicitis			1.Spontaneous bacterial peritonitis (SBP) 2.Bowel perforation related to paracentesis 3.Cecal perforation 4.Appendicitis 5.Peritonitis 6.Ileus/Bowel obstruction 7.Abdominal abscess 8.Complications of liver cirrhosis 9.Diverticulitis 10.Cecal/Colonic Cancer	1	4	1	4	1.Bowel perforation 2.Appendicitis 3.Intestinal obstruction 4.Diverticulitis 5.Pancreatitis 6.Cholecystitis 7.Hepatocellular carcinoma 8.Liver abscess 9.Mesenteric ischemia 10.Sepsis	1	2	1	2	1.Perforated viscus (perforated appendix) 2.Abscess (larger abdominal abscess) 3.Intestinal obstruction (small bowel obstruction) 4.Ischemic bowel disease 5.Inflammatory bowel disease 6.Peritonitis 7.Bowel fistula (draining fistula tract) 8.Abdominal sepsis 9.Septic shock 10.Multiple organ dysfunction syndrome (MODS)	1	1	1	1
cannabis-induced severe hypokalemia			1.Hypokalemic Periodic Paralysis 2.Guillain-Barré Syndrome (GBS) 3.Transverse Myelitis 4.Botulism 5.Thyroid disorders, such as Thyrotoxic Periodic Paralysis (TPP) 6.Myasthenia Gravis 7.Primary Hyperaldosteronism (Conn's Syndrome) 8.Acute intermittent porphyria 9.Polio 10.Lambert-Eaton syndrome	0	0	1	1	1.Hypokalemia 2.Rhabdomyolysis 3.Guillain-Barré syndrome 4.Botulism 5.Myasthenia gravis 6.Poliomyelitis 7.Acute disseminated encephalomyelitis 8.Transverse myelitis 9.Spinal cord infarctio 10.Spinal cord tumor	1	1	1	1	1.Hypokalemia (low potassium levels in the blood) 2.Rhabdomyolysis (muscle breakdown) 3.Drug-induced hypokalemia (potassium depletion caused by cannabis use) 4.Adrenal insufficiency (deficiency in adrenal hormones) 5.Diabetic ketoacidosis (a potentially life-threatening complication of diabetes) 6.Alcohol/drug intoxication 7.Electrolyte imbalance 8.Kidney disease/renal insufficiency 9.Neurologica…	1	3	1	3
Congenital chloride diarrhea			1.Congenital Chloride Diarrhea (CCD) 2.Bartter syndrome 3.Inflammatory Bowel Disease (Ulcerative Colitis) 4.Chronic Kidney Disease/End Stage Renal Disease 5.Helicobacter Pylori Infection 6.Growth Hormone Deficiency or insufficiency 7.NSAID-Induced Kidney Injury 8.Gastroenteritis 9.Post Transplant Complications 10.Genetic Syndromic Condition	1	1	1	1	1.Bartter syndrome 2.Inflammatory bowel disease (IBD) 3.Helicobacter pylori infection 4.Renal impairment 5.Acute kidney injury (AKI) 6.Metabolic alkalosis 7.Hypokalemia 8.Hypochloremia 9.Electrolyte disturbances 10.Diarrhea	0	0	0	0	1.IBD-UC (Inflammatory Bowel Disease-Ulcerative Colitis) 2.Bartter syndrome 3.End-stage renal disease 4.Recurrent episodes of intravascular volume depletion 5.Acute kidney injuries (AKI) 6.Chronic kidney disease 7.Electrolyte disturbances 8.Metabolic alkalosis 9.Short stature 10.Growth hormone deficiency	0	0	0	0
Chronic khat consumption-related non-ischemic cardiomyopathy			1.Chronic Khat Use 2.Diabetes Mellitus 3.Valvular Heart Disease 4.Idiopathic Cardiomyopathy 5.Hypertensive Heart Disease 6.Alcoholic Cardiomyopathy 7.Non-ischemic Dilated Cardiomyopathy 8.Viral Myocarditis 9.Tachycardia-Induced Cardiomyopathy 10.Drug-Induced Cardiomyopathy	1	1	1	1	1.Heart failure 2.Ischemic cardiomyopathy 3.Hypertensive cardiomyopathy 4.Alcoholic cardiomyopathy 5.Chagas disease 6.Pericardial effusion 7.Myocarditis 8.Aortic stenosis 9.Mitral regurgitation 10.Tricuspid regurgitation	0	0	0	0	1.Heart failure 2.Hypertension 3.Chronic obstructive pulmonary disease (COPD) 4.Chronic kidney disease (CKD) 5.Hyperlipidemia 6.Hypothyroidism 7.Anxiety or depression 8.Sleep apnea 9.Chronic migraine 10.Idiopathic dilated cardiomyopathy	0	0	0	0
Gastric adenocarcinoma			1.Gastric Adenocarcinoma 2.Duodenal Adenocarcinoma 3.Esophageal Cancer 4.Metastatic Lung Cancer 5.Pleural Metastasis from an Unknown Primary 6.Pneumonia/Infection 7.Pulmonary Embolism 8.Chronic Obstructive Pulmonary Disease (COPD) 9.Heart Failure 10.Gastroesophageal Reflux Disease (GERD) with Aspiration	1	1	1	1	1.Acute pulmonary embolism 2.Hypersensitivity pneumonitis 3.Metastatic adenocarcinoma 4.Esophageal cancer 5.Gastric cancer 6.Asbestosis 7.Sarcoidosis 8.Tuberculosis 9.Pneumonia 10.Heart failure	1	5	1	5	1.Acute pulmonary embolism 2.Chronic obstructive pulmonary disease (COPD) 3.Hypersensitivity pneumonitis 4.Interstitial lung disease (ILD) 5.Gastroesophageal reflux disease (GERD) 6.Pleural effusion 7.Pleural metastasis 8.Esophageal cancer 9.Duodenal cancer 10.Chronic kidney disease (CKD)	0	0	0	0
Cardiac amyloidosis			1.Cardiac Amyloidosis 2.Non-compaction Cardiomyopathy 3.Acute Rheumatic Fever (ARF) 4.Infective Endocarditis 5.Acute Myocardial Infarction (MI) 6.Mitral Valve Prolapse Syndrome 7.Wolff-Parkinson-White Syndrome 8.Hypertensive Heart Disease 9.Ischemic Cardiomyopathy 10.Dilated Cardiomyopathy	1	1	1	1	1.Acute mitral regurgitation 2.Left ventricular noncompaction cardiomyopathy 3.Infective endocarditis 4.Myocarditis 5.Arrhythmogenic right ventricular dysplasia 6.Viral myocarditis 7.Pericarditis 8.Rheumatic fever 9.Myocardial infarction 10.Aortic stenosis	0	0	0	0	1.Heart failure. 2.Myocardial infarction (Heart attack). 3.Atrial fibrillation. 4.Paroxysmal atrial fibrillation. 5.Wolff-Parkinson-White (WPW) syndrome. 6.Mitral valve prolapse. 7.Ventricular aneurysm. 8.Endocarditis. 9.Pulmonary embolism. 10.Hypertension	0	0	0	0
MSSA prostate abscess	osteomyelitis	prostate abscess	1.Infective endocarditis 2.Osteomyelitis 3.Psoas abscess 4.Septic arthritis 5.Spinal epidural abscess 6.Prostatitis 7.Angina pectoris 8.Uncontrolled hypertension 9.Diabetic complications 10.Myocardial infarction	1	2	1	2	1.Infective endocarditis 2.Osteomyelitis 3.Psoas myositis 4.Paravertebral soft tissue phlegmon 5.Pyelonephritis 6.Prostatitis 7.Acute coronary syndrome 8.Pulmonary embolism 9.Diabetic ketoacidosis 10.Sepsis	1	2	1	2	1.Osteomyelitis 2.Endocarditis 3.Sepsis 4.Pyelonephritis 5.Abscess (paraspinal/pleural/pericardial) 6.Inflammatory/infectious myositis 7.Bacterial pneumonia 8.Infectious esophagitis 9.Cervical osteomyelitis 10.Urinary tract infection	1	1	1	1
Ankylosing spondylitis			1.Ankylosing Spondylitis (AS) 2.Sacroiliitis 3.Lumbar Radiculopathy 4.Psoriatic Arthritis (PsA) 5.Lumbar Degenerative Disc Disease 6.Reactive Arthritis 7.Rheumatoid Arthritis (RA) 8.Fibromyalgia 9.Spondyloarthropathies 10.Sciatica	1	1	1	1	1.Lumbar radiculopathy 2.Lumbar disc herniation 3.Spinal stenosis 4.Sacroiliac joint dysfunction 5.Piriformis syndrome 6.Inflammatory bowel disease 7.Fibromyalgia 8.Ankylosing spondylitis 9.Multiple sclerosis 10.Lyme disease	1	8	1	8	1.Lumbar radiculopathy 2.Lumbar disc bulge 3.Lumbar facet joint arthritis 4.Sacroiliac joint arthritis 5.Low back pain 6.Sciatica 7.Osteoarthritis 8.Spondylosis 9.Spondylolisthesis 10.Neuropathic pain	0	0	0	0
Post-seizure Todd’s phenomenon			1.Ischemic Stroke 2.Hemorrhagic Transformation of Ischemic Stroke 3.Residual AVM or Recurrent Hemorrhage 4.Seizure or Postictal State (Todd's Paralysis) 5.Hypoglycemic or Hyperglycemic Event 6.Transient Ischemic Attack (TIA) 7.Brain Tumor 8.Encephalitis or Meningitis 9.Complex Migraine 10.Medication side-effect or Withdrawal	1	4	1	4	1.Stroke 2.Brain hemorrhage 3.Arteriovenous malformation (AVM) 4.Seizure 5.Head injury 6.Brain tumor 7.Infectious disease 8.Metabolic disorder 9.Neurodegenerative disorder 10.Psychiatric disorder	1	4	1	4	1.Cerebral vasculature stroke/cerebral infarction (L acute cerebral infarction). 2.Transient ischemic attack (TIA). 3.Traumatic brain injury (from fall). 4.Subdural hematoma. 5.Hemorrhagic transformation of an ischemic stroke. 6.Intracerebral hemorrhage. 7.Hypertensive encephalopathy. 8.Seizures (with altered level of consciousness and motor deficits). 9.Encephalitis/meningitis. 10.Basilar artery…	1	8	1	8
Natalizumab-induced liver injury			1.Drug-induced liver injury (DILI) 2.Autoimmune hepatitis (AIH) 3.Primary biliary cholangitis (PBC) 4.Primary sclerosing cholangitis (PSC) 5.Overlap syndrome (AIH/PBC or AIH/PSC) 6.Hepatic sarcoidosis 7.Cholestasis of pregnancy 8.Viral hepatitis 9.Alcoholic hepatitis 10.Non-alcoholic steatohepatitis (NASH)	0	0	1	1	1.Progressive multifocal leukoencephalopathy (PML) 2.Autoimmune hepatitis 3.Viral hepatitis 4.Drug-induced liver injury 5.Cholestasis 6.Sepsis 7.Budd-Chiari syndrome 8.Hepatic vein thrombosis 9.Hepatic abscess 10.Primary biliary cirrhosis	1	4	1	4	1.Autoimmune hepatitis 2.Alcoholic liver disease 3.viral hepatitis 4.drugs-induced liver injury 5.Gallstones 6.choledocholithiasis 7.biliary tree cancer 8.Acute pancreatitis 9.Chronic pancreatitis 10.cholangitis	1	4	1	4
Pancreatic Exocrine Insufficiency			1.Post-gastric bypass hypoglycemia 2.Bacterial overgrowth syndrome 3.Exocrine pancreatic insufficiency (EPI) 4.Protein-losing enteropathy (PLE) 5.Chronic pancreatitis 6.Gastric outlet obstruction 7.Dumping syndrome 8.Zollinger-Ellison syndrome (ZES) 9.Severe gastroesophageal reflux disease (GERD) 10.Addison's disease	1	3	1	3	1.Bariatric surgery complications 2.Chronic pancreatitis 3.Malabsorption 4.Inflammatory bowel disease 5.Malignancy 6.Celiac disease 7.Amyloidosis 8.Nephrotic syndrome 9.Bacterial overgrowth 10.Hematemesis	0	0	0	0	1.Chronic pancreatitis 2.Malnutrition 3.Anemia 4.Hypo-albuminemia 5.Bacterial overgrowth 6.Gastrointestinal bleeding 7.Hydroceles 8.Intestinal obstruction 9.Diabetes mellitus 10.Nephrotic syndrome	0	0	0	0
Neurosyphilis			1.Neurosyphilis 2.Brain Tumor 3.Alcohol-related dementia 4.Alcohol Withdrawal Syndrome 5.Creutzfeldt-Jakob Disease (CJD) 6.Limbic Encephalitis 7.HIV-associated neurocognitive disorders (HAND) 8.Wernicke-Korsakoff syndrome 9.Vascular Dementia 10.Frontotemporal Dementia (FTD)	1	1	1	1	1.Neurosyphilis 2.Herpes simplex encephalitis 3.Alzheimer's disease 4.Vascular dementia 5.Frontotemporal dementia 6.Creutzfeldt-Jakob disease 7.Meningitis 8.Encephalitis 9.Brain tumor 10.Subdural hematoma	1	1	1	1	1.Herpetic encephalitis 2.Neurosyphilis 3.Bacterial meningitis 4.Viral encephalitis 5.Fungal infection 6.Pyogenic encephalitis 7.Brain tumor 8.HIV-associated neurocognitive disorder 9.Autoimmune encephalitis 10.Drug-induced psychosis	1	2	1	2
Emphysematous pyelonephritis			1.Emphysematous Pyelonephritis (EPN) 2.Severe COVID-19 3.Septic Shock 4.Urinary Tract Infection (UTI) 5.Bacteremia/Fungemia 6.Pulmonary Edema or Pneumonia 7.Acute Respiratory Distress Syndrome (ARDS) 8.Metabolic Acidosis 9.Diabetic Ketoacidosis (DKA) 10.Acute Renal Failure/Chronic Kidney Disease	1	1	1	1	1.Klebsiella pneumonia 2.Citrobacter 3.Candida albicans 4.Diabetic ketoacidosis 5.Sepsis 6.Acute kidney injury 7.Pneumonia 8.Pyelonephritis 9.Nephrotic syndrome 10.Urinary tract infection	1	8	1	8	1.Urinary Tract Infection 2.Pyelonephritis (kidney infection) 3.Pneumonia (lung infection) 4.Respiratory Failure 5.Type 2 Diabetes Mellitus 6.Diabetic Ketoacidosis 7.Sepsis (widespread infection) 8.Metabolic Acidosis 9.Acute Renal Failure 10.Septic Shock	0	0	1	2
perforation in the biliary tree	retroperitoneal biloma		1.Cholangitis 2.Choledocholithiasis with bile duct obstruction/rupture 3.Peritonitis 4.Pancreatitis 5.Retroperitoneal abscess 6.Inguinal hernia 7.Biliary peritonitis 8.Diverticulitis 9.Gallbladder disease (Cholecystitis/Cholecystolithiasis) 10.Biliary tract malignancy	0	0	1	2	1.Cholecystitis 2.Cholangitis 3.Appendicitis 4.Diverticulitis 5.Intestinal obstruction 6.Pancreatitis 7.Sepsis 8.Urinary tract infection 9.Kidney stones 10.Strangulated inguinal hernia	0	0	0	0	1.Sepsis 2.Gallbladder disease 3.Bile duct disease 4.Intestinal obstruction 5.Ischemic bowel disease 6.Cholecystitis 7.Perforated ulcer 8.Pancreatitis 9.Abscess formation 10.Hemorrhagic shock	1	3	0	0
Necrotizing fasciitis			1.Gluteal abscess 2.Septicemia or sepsis 3.Metastatic spread of ovarian cancer 4.Chemotherapy-induced neutropenia 5.Infection secondary to immunosuppression from cancer 6.Chemotherapy-induced tissue damage 7.Soft tissue infection (cellulitis) 8.Diabetes-related immunosuppression 9.Bacterial translocation from the gastrointestinal tract 10.Drug-induced fever	0	0	1	1	1.Right gluteal abscess 2.Ovarian cancer recurrence 3.Metastasis to the sigmoid colon 4.Septic shock 5.Neutrophilic leukocytosis 6.Lactic acidosis 7.Elevated C-reactive protein 8.Negative blood cultures 9.Moderate growth of Escherichia coli 10.Other	0	0	0	0	1.Infectious colitis 2.Pelvic abscess 3.Ovarian cancer recurrence 4.Gastrointestinal obstruction 5.Ischemic colitis 6.Diverticulitis 7.Appendicitis 8.Inflammat0 bowel disease 9.Pelvic inflammatory disease 10.Anal fissure	0	0	0	0
Vertebral osteomyelitis			1.Vertebral Osteomyelitis 2.Psoas Abscess 3.Pyelonephritis 4.Sepsis 5.Spinal Epidural Abscess 6.Urinary Tract Infection (UTI) 7.Metastatic Cancer 8.Discitis 9.Endocarditis 10.Retroperitoneal Abscess	1	1	1	1	1.Urinary tract infection (UTI) 2.Spinal infection 3.Pyelonephritis 4.Osteomyelitis 5.Abscess 6.Compression fracture 7.Metastatic cancer 8.Osteoporosis 9.Ankylosing spondylitis 10.Rheumatoid arthritis	1	4	1	4	1.Urinary tract infection (UTI) 2.Pneumonia 3.Pyelonephritis 4.Sepsis 5.Spinal infection 6.Abscess 7.Edema 8.Inflammation 9.Fever 10.Spinal compression fracture	1	5	1	5
Primary CNS Burkitt lymphoma			1.Primary central nervous system lymphoma (PCNSL) 2.Secondary central nervous system lymphoma 3.Neurotoxic effects from diabetes mellitus 4.Intraventricular meningioma 5.CNS infection (bacterial, viral, fungal) 6.Neurodegenerative disease (Alzheimer's disease, vascular dementia) 7.CNS vasculitis 8.Metastatic brain tumor 9.Glioma 10.Primary CNS vasculitis	1	1	1	1	1.Viral encephalitis 2.Bacterial meningitis 3.Subacute sclerosing panencephalitis 4.Primary central nervous system lymphoma 5.Metastatic brain tumor 6.Creutzfeldt-Jakob disease 7.Non-Hodgkin lymphoma 8.Multiple sclerosis 9.Sarcoidosis 10.Vasculitis	1	4	1	4	1.Meningitis/encephalitis 2.Intracerebral hemorrhage 3.Brain abscess 4.Lymphoma 5.Leukemia 6.Multiple sclerosis 7.Stroke 8.Dementia 9.Subdural hematoma 10.Traumatic brain injury	1	4	1	4
rhabdomyolysis			1.COVID-19 2.Rhabdomyolysis 3.Neuroleptic Malignant Syndrome (NMS) 4.Extrapyramidal side effects (EPS) due to antipsychotic medication (Haloperidol) 5.Parkinsonism 6.Acute respiratory distress syndrome (ARDS) 7.Pneumonia 8.Diabetic neuropathy 9.Acute kidney injury (AKI) 10.Hematuria	1	2	1	2	1.Schizophrenia 2.COVID-19 3.Rhabdomyolysis 4.Diabetes Mellitus 5.Drug-Induced Movement Disorders 6.Sepsis 7.Encephalitis 8.Meningitis 9.Stroke 10.Myocardial Infarction	1	3	1	3	1.COVID-19 2.Rhabdomyolysis 3.Diabetic ketoacidosis 4.Hypertensive emergency 5.Acute kidney injury 6.Chronic kidney disease 7.Hypersensitivity reaction 8.Tension pneumothorax 9.Adrenal insufficiency 10.Dystonia	1	2	1	2
Acute disseminated encephalomyelitis (ADEM)			1.Hypertensive Encephalopathy 2.Acute Disseminated Encephalomyelitis (ADEM) 3.Metabolic or Electrolyte Abnormalities 4.Toxic Leukoencephalopathy 5.Sepsis or Systemic Inflammatory Response Syndrome (SIRS) 6.Cerebral Vasculitis 7.Chronic Hypoventilation 8.Central Nervous System (CNS) Infection 9.Autoimmune Encephalitis 10.Paraneoplastic Syndrome	1	2	1	2	1.Acute disseminated encephalomyelitis (ADEM) 2.Encephalitis 3.Listeria monocytogenes meningitis 4.Herpes simplex encephalitis 5.HIV encephalitis 6.Cryptococcal meningitis 7.Progressive multifocal leukoencephalopathy (PML) 8.Sarcoidosis 9.Neurosarcoidosis 10.Sjögren's syndrome	1	1	1	1	1.Hypertensive encephalopathy 2.Medication side effects 3.Infection-related encephalopathy 4.Dementia 5.Psychosis 6.Metabolic encephalopathy 7.Vasculitis 8.Drug-induced encephalopathy 9.Primary central nervous system lymphoma 10.Autoimmune/inflammatory encephalopathy	0	0	0	0
Choriocarcinoma	gestational thropoblastic neoplasia	placental site tumor	1.Gestational trophoblastic neoplasia (GTN) other than choriocarcinoma 2.Intracranial Hemangioma or Angiosarcoma 3.Glioblastoma Multiforme 4.Meningioma 5.Primary Central Nervous System Lymphoma 6.Metastatic Carcinoma from other site 7.Intracranial Osteosarcoma 8.Pituitary Adenoma 9.Ectopic Pregnancy 10.	1	1	1	1	1.Chordoma 2.Meningioma 3.Schwannoma 4.Pituitary tumor 5.Glioblastoma multiforme 6.Metastatic cancer 7.Lymphoma 8.Sarcoma 9.Germ cell tumor 10.Epidermoid cyst	0	0	0	0	1.Glioblastoma (high suspicion) 2.Spontaneous abortion (moderate suspicion) 3.Leptomeningeal carcinomatosis (moderate suspicion) 4.Pial metastasis (low suspicion) 5.Meningioma (low suspicion) 6.Hemorrhagic tumor (low suspicion) 7.Pregnancy-related brain edema (low suspicion) 8.Chronic subdural hematoma (low suspicion) 9.Subfalcine meningioma (low suspicion) 10.Dural arteriovenous fistula (very lo…	0	0	0	0
Eustachian valve endocarditis			1.Infective endocarditis 2.Prosthetic vascular graft infection 3.Sepsis due to MRSE bacteremia 4.Septic emboli 5.Thromboembolism 6.Aortic dissection 7.Cardiac mass/ tumor 8.Peripheral arterial disease (PAD) 9.Stroke 10.Drug-related infectious complications	1	1	1	1	1.Methicillin-resistant Staphylococcus epidermidis endocarditis 2.Septic emboli to the lower extremities 3.Acute ischemic stroke 4.Aortic graft infection 5.Methicillin-resistant Staphylococcus epidermidis bacteremia 6.Methicillin-resistant Staphylococcus epidermidis septicemia 7.Methicillin-resistant Staphylococcus epidermidis abscess 8.Methicillin-resistant Staphylococcus epidermidis cellulitis …	0	0	1	1	1.Septic emboli 2.Bacterial endocarditis 3.prosthetic aortic graft infection 4.Aortic aneurysm 5.Left lower extremity deep venous thrombosis 6.Arterial embolism 7.Vasculitis 8.Peripheral artery aneurysm 9.Chronic kidney disease 10.Cardiac arrhythmia	1	2	1	2
Spondylodiscitis	spinal epidural abscess	sepsis as a complication of Bacteroides fragilis bacteraemia	1.Septic Spondylodiscitis 2.Osteomyelitis 3.Epidural abscess 4.Bacteremia 5.Urinary tract infection (UTI) 6.Endocarditis 7.Kidney infection (Pyelonephritis) 8.Pneumonia 9.Tuberculosis 10.Immunodeficiency disorders	1	1	1	1	1.Septic spondylodiscitis 2.Epidural abscess 3.Pyelonephritis 4.Tuberculosis 5.Brucellosis 6.HIV infection 7.Hepatitis B 8.Syphilis 9.Lyme disease 10.	1	1	1	1	1.Sepsis 2.Pneumonia 3.Urinary tract infection (UTI) 4.Bacterial meningitis 5.Spinal infection (septic spondylodiscitis and osteomyelitis) 6.Epidural abscess 7.Endocarditis 8.Pyelonephritis 9.Pneumocystis pneumonia (PCP) 10.Gastrointestinal infection	1	1	1	5
rectus sheath hematoma			1.Systemic Lupus Erythematosus (SLE) 2.Lupus Nephritis 3.Heart Failure 4.Nephrotic Syndrome 5.Pulmonary Infection 6.Rectus Sheath Hematoma 7.Drug-induced Lupus 8.Hypothyroidism 9.Liver Disease 10.Chronic Kidney Disease (CKD)	1	6	1	6	1.Systemic lupus erythematosus (SLE) 2.Membranous lupus nephritis 3.Acute left heart failure 4.Pulmonary infection 5.Hematuria 6.Pyuria 7.Massive proteinuria 8.Rectus sheath hematoma 9.Hydrothorax 10.Ascites	1	8	1	8	1.Nephrotic syndrome 2.Glomerulonephritis 3.Renal biopsy 4.Systemic lupus erythematosus 5.Membrane lupus nephritis 6.Pulmonary infection 7.Pitting edema 8.Ascites 9.Edema 10.Abdominal dissension	0	0	0	0
amyloidosis			1.Systemic Amyloidosis 2.Multiple Myeloma 3.Lymphoma 4.Leukemia 5.Sarcoidosis 6.Tuberculosis 7.Sjögren's Syndrome 8.Orofacial Granulomatosis 9.Neurofibromatosis 10.Lipoid Proteinosis (Urbach-Wiethe Disease)	1	1	1	1	1.Amyloidosis 2.Sjögren's syndrome 3.Lichen planus 4.Oral lichenoid drug reaction 5.Wegener's granulomatosis 6.Sarcoidosis 7.Melkersson-Rosenthal syndrome 8.Traumatic macroglossia 9.Hereditary angioedema 10.Recurrent aphthous stomatitis	1	1	1	1	1.Amyloidosis 2.Oral lichen planus 3.Lichenoid reaction 4.Chronic ulcerative stomatitis 5.Eosinophilic stomatitis 6.Mucous membrane pemphigoid 7.Oral lupus erythematosus 8.Bullous pemphigoid 9.Pemphigus vulgaris 10.Systemic sclerosis	1	1	1	1
Decompression illness			1.Decompression Sickness (DCS) 2.Barotrauma 3.Hyperventilation Syndrome 4.Acute Mountain Sickness (AMS) 5.Panic Attack/Anxiety Disorder 6.Vestibular Disorders 7.Cardiovascular Conditions 8.Transient Ischemic Attack (TIA) 9.Peripheral Neuropathy 10.Gout Attack	0	0	1	1	1.Decompression sickness 2.Barotrauma 3.Middle ear barotrauma 4.Sinus barotrauma 5.Air embolism 6.Cerebral air embolism 7.Pulmonary air embolism 8.Central nervous system decompression sickness 9.Spinal cord decompression sickness 10.Peripheral nerve decompression sickness	0	0	1	1	1.Decompression sickness 2.Hyperuricemia 3.Acute mountain sickness 4.Pneumothorax 5.Ototoxicity 6.Ear barotrauma 7.Chronic fatigue syndrome 8.Migraine 9.Vasovagal syncope 10.Pulmonary embolism	1	1	1	1
pulmonary embolism			1.Pulmonary Embolism (PE) 2.Acute Heart Failure (AHF) 3.Atrial Fibrillation (AF) with Rapid Ventricular Response (RVR) 4.Chronic Obstructive Pulmonary Disease (COPD) Exacerbation 5.Pneumonia 6.Myocardial Ischemia/Infarction 7.Acute Kidney Injury (AKI) 8.Anemia 9.Sepsis 10.Dehydration/Volume depletion	1	1	1	1	1.Pulmonary embolism 2.Atrial fibrillation 3.Right heart failure 4.Left ventricular systolic dysfunction 5.Hypoxemia 6.Acidosis 7.Kidney injury 8.Thrombosis 9.Dyspnea 10.Anxiety	1	1	1	1	1.Acute Pulmonary Embolism 2.Acute Coronary Syndrome 3.Chronic Pulmonary Embolism 4.Heart Failure 5.Atrial Fibrillation 6.Pneumonia 7.Acute Respiratory Distress Syndrome 8.Sepsis 9.Pericarditis 10.Gastroesophageal Reflux Disease	1	1	1	1
Pott’s disease	tuberculous spondylitis		1.Spinal Tuberculosis (Pott's Disease) 2.Spinal Epidural Abscess 3.Discitis or Osteomyelitis 4.Metastatic Cancer 5.Primary Bone Tumour (e.g., Osteosarcoma, Ewing's Sarcoma) 6.Multiple Sclerosis 7.Lymphoma 8.Sarcoidosis 9.Vertebral Hemangioma 10.Rheumatoid Arthritis or Ankylosing Spondylitis	1	1	1	1	1.Tuberculosis 2.Spinal cord tumor 3.Cervical spondylosis 4.Degenerative disc disease 5.Anterior spinal artery syndrome 6.Myasthenia gravis 7.Multiple sclerosis 8.Guillain-Barré syndrome 9.Fibromyalgia 10.Lyme disease	1	1	1	1	1.Pregnancy-related complications (preeclampsia, eclampsia, placenta previa, etc.) 2.Infection (sepsis, meningitis, etc.) 3.Trauma (head injury, spinal injury, etc.) 4.Neurological disorders (stroke, seizures, multiple sclerosis, etc.) 5.Gastrointestinal disorders ( appendicitis, pancreatitis, etc.) 6.Urinary tract disorders (pyelonephritis, urolithiasis, etc.) 7.Cardiovascular disorders ( hypert…	1	2	0	0
ECG abnormalities associated with hypothermia			1.Hypothermia 2.Dehydration 3.Acute Kidney Injury 4.Hypothyroidism 5.Sepsis 6.Acute Coronary Syndrome (ACS) 7.Hypertensive Crisis 8.Metabolic Acidosis 9.Stroke 10.Drug-induced Hypothermia	1	1	1	1	1.Hypothermia 2.Sepsis 3.Takotsubo cardiomyopathy 4.Myocardial infarction 5.Hypoglycemia 6.Anion gap metabolic acidosis 7.Mild leukocytosis 8.Acute kidney injury 9.Dehydration 10.Decreased oral intake	1	1	1	1	1.Sepsis 2.Hypothermia 3.Acute kidney injury 4.Dehydration 5.Takotsubo cardiomyopathy 6.Cardiac arrhythmia 7.Metabolic acidosis 8.Electrolyte imbalance 9.Delirium 10.Pneumonia	1	2	1	2
stroke			1.Ischemic Stroke 2.Transient Ischemic Attack (TIA) 3.Lacunar Stroke 4.Cerebral Venous Thrombosis (CVT) 5.Hemorrhagic Stroke 6.Posterior Cerebral Artery (PCA) Syndrome 7.Brainstem Glioma 8.Multiple Sclerosis 9.Amyotrophic Lateral Sclerosis (ALS) 10.Myasthenia Gravis	1	1	1	1	1.Cerebrovascular accident (stroke) 2.Transient ischemic attack (TIA) 3.Atrial fibrillation 4.Deep vein thrombosis (DVT) 5.Brain tumor 6.Brain abscess 7.Multiple sclerosis 8.Parkinson's disease 9.Huntington's disease 10.Alzheimer's disease	1	1	1	1	1.Right-sided stroke/cerebral infarction 2.Atrial fibrillation/flutter 3.Deep venous thrombosis/coagulopathy 4.Aspirin and clopidogrel 5.Chronic bilateral cerebellar hemispheric encephalomalacia 6.Apixaban 7.Seizure/seizure disorder 8.Carotid or vertebral artery dissection 9.Moyamoya disease 10.Multiple sclerosis	1	1	1	1
Salmonella-induced gastroenteritis complicated by rhabdomyolysis and myoglobinuric AKI	Salmonella infection		1.Infectious Gastroenteritis 2.Rhabdomyolysis 3.Acute Kidney Injury (AKI) 4.Sepsis 5.Salmonella bacteremia 6.Acute Hepatitis 7.Angiotensin Converting Enzyme Inhibitor (ACE-I) Induced Acute Kidney Injury 8.Acute Pancreatitis 9.Hemolytic Anemia 10.Infective Endocarditis	1	1	1	2	1.Salmonella infection 2.Hemolytic uremic syndrome 3.Acute kidney injury 4.Rhabdomyolysis 5.Pyelonephritis 6.Bacterial meningitis 7.Viral meningitis 8.Hepatitis A 9.Hepatitis B 10.Hepatitis C	1	1	1	1	1.Acute kidney injury (AKI) due to dehydration or hemorrhage 2.Acute tubular necrosis (ATN) due to ischemia 3.Pyelonephritis 4.Pneumonia 5.Sepsis 6.Acute liver injury 7.Rhabdomyolysis 8.Diffuse intravascular coagulation (DIC) 9.Hemolytic anemia 10.Scombordiniemia	1	1	0	0
Thrombotic microangiopathy secondary to systemic sclerosis			1.Thrombotic Thrombocytopenic Purpura (TTP) 2.Hemolytic Uremic Syndrome (HUS) 3.Atypical Hemolytic Uremic Syndrome (aHUS) 4.Systemic lupus erythematosus (SLE) 5.Cryoglobulinemic Vasculitis 6.Paroxysmal nocturnal hemoglobinuria (PNH) 7.Disseminated Intravascular Coagulation (DIC) 8.Systemic Sclerosis (SSc) 9.Septicemia or Sepsis 10.Multiple Myeloma (MM)	1	8	1	1	1.Systemic sclerosis (SSc) 2.Thrombotic thrombocytopenic purpura (TTP) 3.Hemolytic uremic syndrome (HUS) 4.Lupus nephritis 5.Antiphospholipid syndrome (APS) 6.Sjögren's syndrome 7.Mixed connective tissue disease (MCTD) 8.Polyarteritis nodosa (PAN) 9.Wegener's granulomatosis (WG) 10.Behçet's disease	1	1	1	1	1.Thrombotic thrombocytopenic purpura 2.Systemic sclerosis 3.Autoimmune hemolytic anemia 4.Systemic lupus erythematosus 5.Mixed connective tissue disease 6.Hemolytic uremic syndrome 7. IgA nephropathy 8.Henoch-Schönlein purpura 9.Essential vitamin deficiency anemia 10.Sjögren's Syndrome	1	2	1	2
Mitochondrial neurogastrointestinal encephalomyopathy			1.Mitochondrial Neurogastrointestinal Encephalopathy (MNGIE) 2.Superior Mesenteric Artery (SMA) Syndrome 3.Avoidant/Restrictive Food Intake Disorder (ARFID) 4.Psychogenic Anorexia 5.Gastroparesis/Dysmotility 6.Chronic Intestinal Pseudo-obstruction (CIPO) 7.Type 2 Diabetes Mellitus 8.Depression/Anxiety/PTSD 9.Malnutrition/Starvation 10.Autoimmune Enteropathy	1	1	1	1	1.Anorexia nervosa 2.Avoidant restrictive food intake disorder 3.Superior mesenteric artery syndrome 4.Gastroparesis 5.Thymidine phosphorylase deficiency 6.Brainstem stroke 7.Mitochondrial disease 8.Addison's disease 9.Hypothyroidism 10.Hyperparathyroidism	0	0	1	7	1.Eating disorder 2.Avoidant Restrictive Food Intake Disorder 3.Post-traumatic stress disorder 4.Major depressive disorder, anxiety disorder, or generalized anxiety disorder 5.Traumatic brain injury 6.Hyperglycemia and hypertriglyceridemia due to total parenteral nutrition 7.Suspected leukoencephalomyopathy based on the brain MRI 8.Small intestine bacterial overgrowth 9.Sj gren's syndrome, hypoth…	0	0	0	0
Varicella zoster virus vasculopathy			1.Varicella-Zoster Virus (VZV) Vasculopathy 2.Primary Angiitis of the Central Nervous System (PACNS) 3.Other Viral Vasculopathies 4.Central Nervous System Vasculitis Secondary to Systemic Lupus Erythematosus (SLE) 5.Secondary CNS Vasculitis from other Causes 6.Reversible Cerebral Vasoconstriction Syndrome (RCVS) 7.Cerebral Autosomal Dominant Arteriopathy with Subcortical Infarcts and Leukoencepha…	1	1	1	1	1.Disseminated VZV infection 2.Herpes zoster ophthalmicus 3.Meningitis 4.Right occipital hemorrhagic lesion 5.Right internal carotid artery stenosis 6.Right middle cerebral artery stenosis 7.Atherothrombotic stroke 8.Cardioembolic stroke 9.SLE flare 10.Antiphospholipid syndrome-related non-infectious vasculopathy	0	0	0	0	1.VZV meningitis 2.Vasculopathy 3.Cerebral vasculopathy 4.Neurological involvement 5.Herpes zoster ophthalmicus 6.Stenosis of the right internal carotid artery 7.Stenosis of the right middle cerebral artery 8.Occlusion from the cavernous segment 9.Cardioembolic stroke 10.Antiphospholipid syndrome	0	0	1	2
Internal hernia			1.Internal Hernia 2.Intestinal Obstruction 3.Mesenteric Ischemia 4.Celiac Disease 5.Inflammatory Bowel Disease (IBD) 6.Diverticulitis 7.Gastritis or Gastric Ulcer 8.Appendicitis 9.Gastroenteritis 10.Pancreatitis	1	1	1	1	1.Inflammatory bowel disease 2.Celiac disease 3.Appendicitis 4.Diverticulitis 5.Gastroenteritis 6.Pancreatitis 7.Stomach ulcer 8.Kidney stones 9.Gallbladder attack 10.Intestinal obstruction	0	0	0	0	1.Intestinal obstruction 2.Irritable bowel syndrome (IBS) 3.Inflammatory bowel disease (IBD) 4.Peptic ulcer disease 5.Gastroesophageal reflux disease (GERD) 6.appendicitis 7.Cholecystitis 8.Pancreatitis 9.Diverticulitis 10.Omental torsion	0	0	0	0
invasive pulmonary aspergillosis			1.Invasive Pulmonary Aspergillosis 2.Other Fungal Infections 3.Non-Aspergillus Filamentous Fungi 4.Bacterial Pneumonia 5.Viral Pneumonia 6.Pneumocystis Jiroveci Pneumonia (PJP) 7.Non-Infectious Causes 8.Neutropenic Enterocolitis (Typhlitis) 9.Tuberculosis 10.Endocarditis	1	1	1	1	1.Bacterial pneumonia 2.Viral pneumonia 3.Fungal pneumonia 4.Tuberculosis 5.Mycoplasma pneumonia 6.Legionnaires' disease 7.Pneumocystis jirovecii pneumonia 8.Nocardia pneumonia 9.Streptococcus pneumoniae 10.Staphylococcus aureus	1	3	1	3	1. Pneumonia 2.pneumocystis pneumonia (PCP) 3.fungal pneumonia, tuberculosis 4.viral pneumonia 5.sepsis 6.pseudomonas pneumonia 7.streptococcus pneumonia 8.staphylococcus pneumonia 9.legionella pneumophila 10.	1	3	0	0
Legionnaires’ disease			1.Legionnaires' disease 2.Atypical Pneumonia 3.Rhabdomyolysis 4.Acute Kidney Injury (AKI) 5.Hepatitis 6.Sepsis 7.Electrolyte Abnormalities 8.Interstitial Nephritis 9.Infectious Arthritis 10.Endocarditis	1	1	1	1	1.Legionnaires' disease 2.Pneumonia 3.Urinary tract infection 4.Viral infection 5.Rhabdomyolysis 6.Hyponatremia 7.Hypophosphatemia 8.Sepsis 9.Myocardial infarction 10.Stroke	1	1	1	1	1.Legionnaires' disease 2.Pneumocystis pneumonia 3.Urinary tract infection/acute kidney injury 4.Respiratory syncytial virus infection 5.COVID-19 pneumonia 6.Sepsis 7.Community-acquired pneumonia (CAP) 8.Diabetic ketoacidosis 9.Adult respiratory distress syndrome 10.Meningitis	1	1	1	1
Immune checkpoint inhibitor-associated pneumonitis			1.Pneumonia 2.Immunotherapy-related pneumonitis 3.Progression of malignancy 4.Drug-induced lung injury 5.Pulmonary embolism 6.Radiation pneumonitis 7.ARDS (Acute Respiratory Distress Syndrome) 8.Malignant pleural effusion 9.Pleural infection/empyema 10.Sepsis	1	2	1	2	1.Immune checkpoint inhibitor-associated pneumonitis 2.Infection (bacterial, viral, or fungal) 3.Metastatic lung cancer 4.Central nervous system infection 5.Drug reaction 6.Acute respiratory distress syndrome 7.Pulmonary embolism 8.Heart failure 9.Pleural effusion 10.	1	1	1	1	1.Pneumonia 2.Sepsis 3.Pneumothorax 4.Respiratory failure 5.Metastatic disease progression 6.Radiation pneumonitis 7.Cytokine release syndrome 8.Drug-related pneumonitis 9.Pleural effusion 10.Worsening respiratory status	0	0	1	8
Invasive candidiasis			1.Gastrointestinal bleeding 2.Pancreatic pseudocyst rupture/bleeding 3.Diabetic ketoacidosis (DKA) 4.Sepsis / Septic shock 5.Acute kidney injury (AKI) 6.Hypothermia 7.Alcoholic hepatitis 8.Hypovolemic shock 9.Acute respiratory distress syndrome (ARDS) 10.Hypokalemia	0	0	0	0	1.Acute gastrointestinal bleed 2.Diabetic ketoacidosis 3.Septic shock 4.Hypovolemic shock 5.Hypothermia 6.Pancreatitis 7.Pseudocyst 8.Anemia 9.Hyperkalemia 10.TBD	0	0	0	0	1.Acute gastrointestinal bleeding 2.Diabetic ketoacidosis 3.Mixed hemorrhagic/distributive shock 4.Chronic pancreatitis complicated by a pseudocyst 5.Hypertension 6.Type 2 diabetes mellitus 7.Alcohol use disorder 8.Hypothermia 9.Hypotension 10.Acute respiratory distress syndrome (ARDSS)	0	0	0	0
Thromboembolic stroke			1.Sarcoidosis: 2.Lymphoproliferative disorders 3.Vasculitis 4.Infective endocarditis 5.Systemic lupus erythematosus (SLE) 6.Inflammatory disorders 7.Pulmonary Langerhans cell histiocytosis (PLCH) 8.Chronic thromboembolic disease 9.Fungal infection 10.Cryptogenic organizing pneumonia (COP)	0	0	0	0	1.Pulmonary embolism 2.Myocardial infarction 3.Intracerebral hemorrhage 4.Stroke 5.Cerebral venous sinus thrombosis 6.Subarachnoid hemorrhage 7.Brain tumor 8.Meningitis 9.Encephalitis 10.Optic neuritis	1	4	1	4	1.Pulmonary embolism 2.Infective endocarditis 3.Chronic obstructive pulmonary disease (COPD) 4.Aspiration pneumonia 5.Sepsis 6.Atrial fibrillation/flutter 7.Pulmonary veno-occlusive disease 8.Chronic hypersplenism 9.Hypoventilation ( sleep apnea syndrome) 10.Hypertensive crisis/hypertensive encephalopathy	0	0	0	0
Cyclosporine induced hyperplasia of the tubinates			1.Cyclosporine Toxicity 2.Adverse Drug Reaction 3.Drug-induced Gingival Hyperplasia 4.Idiopathic Hypertrophic Rhinitis 5.Hormonal Imbalances 6.Cushing Syndrome 7.Chronic Sinusitis 8.Nasal Polyposis 9.Non-Allergic Rhinitis 10.Systemic Lupus Erythematosus (SLE)	0	0	1	1	1.Cyclosporine A toxicity 2.Allergic rhinitis 3.Nasal polyposis 4.Systemic lupus erythematosus 5.Sjögren's syndrome 6.Wegener's granulomatosis 7.Churg-Strauss syndrome 8.Polyarteritis nodosa 9.Sarcoidosis 10.Granulomatosis with polyangiitis	0	0	1	1	1.Cyclosporine A-induced gingival hyperplasia and hirsutism 2.Secondary hypovitaminosis 3.Allergic rhinitis 4.Nasal conchal hyperplasia 5.Infections 6.Disturbed thyroid function 7.Peripheral blood eosinophilia 8.Local or systemic vasculitis such as ANCA-associated disease entities 9.Pharmacological side effects 10.Autoimmune disorders	0	0	0	0
Severe symptomatic hypercalcemia secondary to dehydration			1.Hyperparathyroidism 2.Malignancy 3.Medication-induced hypercalcemia 4.Dehydration 5.Hypervitaminosis D 6.Adrenal insufficiency 7.Hyperthyroidism 8.Sarcoidosis or other granulomatous diseases 9.Uncontrolled Diabetes Mellitus 10.Non-adherence to medication regimen	1	4	1	4	1.Hypercalcemia 2.Diabetic ketoacidosis 3.Sepsis 4.Adrenal insufficiency 5.Multiple myeloma 6.Hyperparathyroidism 7.Vitamin D intoxication 8.Sarcoidosis 9.Lyme disease 10.Metastatic cancer	1	1	1	1	1.Hypercalcemia-related symptoms 2.Medication-related side effects 3.Hyperglycemia-related symptoms 4.Diabetic ketoacidosis 5.Hypersensitivity reaction 6.Hypokalemia 7.Hyperthermia 8.Dehydration 9.Hypocalcemia 10.Hypothyroidism	1	1	1	1
tumor embolism			1.Recurrent Solitary Fibrous Tumor (SFT) 2.Metastatic Solitary Fibrous Tumor 3.Tumor Emboli 4.Cardiac Invasion by SFT 5.Hypertensive Emergency 6.Vasculitis 7.Hypercoagulable State 8.Compartment Syndrome 9.Paraneoplastic Syndrome 10.Pulmonary Embolism	1	3	1	3	1.Malignant thoracic solitary fibrous tumor (SFT) 2.Metastatic SFT 3.Emboli from a left ventricular tumor 4.Thrombotic occlusion of the popliteal arteries 5.Chronic vascular disease 6.Collateralization 7.Percutaneous thrombectomy 8.Angiography 9.Surgical revascularization 10.Fasciotomy	0	0	1	3	1.Pulmonary embolism 2.Sepsis 3.Pneumonia 4.Neoplastic syndrome (a paraneoplastic syndrome due to an associated tumor) 5.Septic arthritis 6.Bacterial endocarditis 7.Arterial occlusive disease 8.Inflammatory conditions affecting the nervous system 9.Myelopathy (a spinal cord syndrome due to ischemia/infarction) 10.Vasculitis (systemic vasculitis affecting multiple organs)	0	0	1	4
Adrenal ganglioneuroma			1.Renal colic 2.Urinary tract infection (UTI) 3.Pyelonephritis 4.Lupus nephritis 5.Adrenal hemorrhage 6.Adrenal adenoma 7.Adrenal carcinoma 8.Pheochromocytoma 9.Adrenal cortical carcinoma 10.Metastasis to the adrenal gland	0	0	0	0	1.Renal colic 2.Left nephrolithiasis 3.Adrenal incidentaloma 4.Adrenal mass 5.Pheochromocytoma 6.Neuroblastoma 7.Ganglioneuroma 8.Paraganglioma 9.Malignant adrenocortical tumor 10.Metastatic cancer to the adrenal gland	1	7	1	7	1.Nephrolithiasis (kidney stones) 2.Adrenal incidentaloma (a benign tumor of the adrenal gland) 3.Renal colic (pain due to a stone in the urinary tract) 4.Dysuria (painful urination) 5.Pyelonephritis (kidney infection) 6.Urinary tract infection (UTI) 7.Adrenal insufficiency (a condition where the adrenal glands do not produce enough cortisol) 8.Pheochromocytoma (a rare type of tumor that develops…	0	0	1	2
Serotonin syndrome			1.Postoperative delirium 2.Postoperative cognitive dysfunction (POCD) 3.Serotonin syndrome 4.Neuroleptic malignant syndrome (NMS) 5.Acute drug reaction or overdose 6.Hyperactive response to the residual effects of anesthesia 7.Hypoxia 8.Acute pain or discomfort 9.Substance withdrawal 10.Electrolyte imbalance or dehydration	1	3	1	3	1.Adenocarcinoma in situ 2.Minimally invasive adenocarcinoma 3.Idiopathic interstitial pneumonia 4.Non-small cell lung cancer 5.Sarcoidosis 6.Tuberculosis 7.Histoplasmosis 8.Pneumocystis jirovecii pneumonia 9.Cryptogenic organizing pneumonia 10.Lymphoid interstitial pneumonia	0	0	0	0	1.Anesthesia-related lung injury 2.Pneumothorax 3.Pneumonia 4.Respiratory failure 5.Bronchospasm 6.Aspiration 7.postoperative nausea and vomiting (PONV) 8.Urinary retention 9.Pruritus 10.Anaphylaxis	0	0	0	0
Extra-adrenal myelolipoma			1.Myelolipoma 2.Teratoma 3.Liposarcoma 4.Mesenchymal Hamartoma 5.Chondrosarcoma 6.Ossifying Fibromyxoid Tumor (OFMT) 7.Fibrous Dysplasia 8.Hematolymphoid neoplasm 9.Bone metastases from an unknown primary tumor 10.Metaplastic carcinoma	0	0	1	1	1.Myocardial infarction 2.Aortic dissection 3.Cardiac tamponade 4.Pulmonary embolism 5.Thromboembolism 6.Infective endocarditis 7.Neoplasm 8.Hemorrhage 9.Inflammatory disorder 10.Trauma	0	0	0	0	1.Hypertension 2.Fracture 3.NSTEMI 4.Coronary Artery Disease 5.Coronary Artery Bypass Grafting 6.Retrosternal Adherent Mass 7.Hematopoietic Cells 8.Fibromyxoid Degeneration 9.Reactive Bone Formation (Osseous Metaplasia) 10.Mature Cartilaginouse Tissue	0	0	0	0
Cerebral toxoplasmosis			1.HIV/AIDS 2.Neurological Manifestations of HIV 3.Opportunistic Infections 4.Toxoplasmosis 5.Cytomegalovirus (CMV) Infection 6.Atypical Pneumonia 7.Tuberculosis 8.Rubella Virus Infection 9.Neurosyphilis 10.Progressive Multifocal Leukoencephalopathy (PML)	1	4	1	4	1.Meningitis 2.Encephalitis 3.HIV/AIDS 4.Toxoplasmosis 5.CMV 6.Rubella 7.Atypical pneumonia 8.Hyponatremia 9.Weight loss 10.	1	4	1	4	1.HIV-associated opportunistic infections (OIs) 2.Toxoplasmosis 3.Cryptococcal meningitis 4.Syphilis 5.Progressive multifocale leukoencephalopathy (PML) 6.Meningitis/Encephalitis 7.Tuberculosis (TB) 8.Herpes simplex virus (HSV) 9.Cytomegalovirus (CMV) disease 10.Pneumocystis pneumonia (PCP)	1	2	1	2
Ischaemic stroke secondary to Takayasu arteritis			1.Cerebrovascular accident (Stroke) 2.Large vessel vasculitis (Giant Cell Arteritis, Takayasu's Arteritis) 3.Carotid artery dissection 4.Atherosclerotic Cardiovascular Disease 5.Moyamoya disease 6.Fibromuscular dysplasia 7.Hypercoagulable state 8.Infective endocarditis 9.Systemic embolism 10.Cancer-related hypercoagulable state (Trousseau Syndrome)	1	2	1	1	1.Acute ischemic stroke 2.Septic embolism 3.Large vessel vasculitis 4.Cardioembolic stroke 5.Thrombophilia 6.Subarachnoid hemorrhage 7.Brain tumor 8.Meningitis 9.Encephalitis 10.Migraine	1	1	1	1	1.Stroke 2.Transient ischemic attack 3.Thrombophlebitis 4.Carotid artery disease 5.Autoimmune disorder 6.Septic embolism 7.Vasculitis 8.Cardioembolic disease 9.Moyamoya disease 10.Aortic arch syndrome	1	1	1	1
Occipital neuralgia			1.Occipital Neuralgia 2.Tension-type Headache 3.Trigeminal Autonomic Cephalalgia (TACs) 4.Cervicogenic Headache 5.Migraine 6.Hemicrania Continua 7.Rebound Headache (Medication Overuse Headache) 8.Temporal Arteritis 9.Postherpetic Neuralgia 10.Central Pain Syndrome	1	1	1	1	1.Occipital neuralgia 2.Trigeminal neuralgia 3.Cluster headache 4.Migraine 5.Giant cell arteritis 6.Subarachnoid hemorrhage 7.Stroke 8.Brain tumor 9.Meningitis 10.Sinus infection	1	1	1	1	1.Tension headache 2.Migraine 3.Occipital neuralgia 4.Trigger point headache 5.Temporomandibular joint (TMJ) dysfunction 6.Cluster headache 7.Rebound headache 8.Chronic paroxysmal hemicrania 9.New daily persistent headache 10.Headache caused by medication overuse	1	3	1	3
Nodular lymphocyte-predominant Hodgkin lymphoma			1.Lymphoma (Hodgkin's and Non-Hodgkin's) 2.Kaposi's Sarcoma 3.Castleman's Disease 4.Lymphadenitis 5.Mycobacterial Infections 6.Secondary Syphilis 7.Lymphogranuloma Venereum 8.Cat Scratch Disease 9.Primary Immunodeficiency Diseases 10.Metastatic Cancer	1	1	1	1	1.Lymphoma 2.Non-Hodgkin lymphoma 3.Hodgkin lymphoma 4.Follicular lymphoma 5.Mantle cell lymphoma 6.Burkitt lymphoma 7.Lymphoplasmacytic lymphoma 8.Marginal zone lymphoma 9.Hairy cell leukemia 10.Splenic marginal zone lymphoma	1	3	1	3	1.Hodgkin's lymphoma 2.Follicular B-cell lymphoma 3.Diffuse large B-cell lymphoma 4.Lymphoproliferative disorder 5.Castleman disease 6.Kimura disease 7.Angiotropic lymphoma 8.Benign reactive lymphadenopathy 9.Tuberculosis 10.Lymphoid interstitial pneumonia	1	1	1	1
myopericarditis			1.Post-acute sequelae of SARS-CoV-2 infection (PASC), also known as Long COVID 2.Myocarditis 3.Pericarditis 4.Viral cardiomyopathy 5.Post-viral syndrome 6.Non-cardiac chest pain 7.Anxiety-related chest pain 8.Myocardial infarction (heart attack) 9.Pulmonary embolism (PE) 10.Coronary artery spasm (Prinzmetal's angina)	0	0	1	2	1.Myocarditis 2.Pericarditis 3.Costochondritis 4.Angina 5.Non-cardiac chest pain 6.Pneumonia 7.Pulmonary embolism 8.Aortic dissection 9.Arrhythmia 10.Thyroid disorder	0	0	1	1	1.COVID-19-related myocarditis (inflammation of the heart muscle) 2.Cardiac ischemia/infarction (blockage or reduction of blood flow to the heart) 3.Hypertensive crisis (high blood pressure) 4.Pulmonary embolism (blood clot in the lungs) 5.Anxiety/panic disorder 6.Pneumonia/pneumonitis (inflammation of the lungs) 7.Pericarditis (inflammation of the tissue surrounding the heart) 8.Atrial fibrillat…	0	0	1	1
deep neck infection	pyogenic arthritis		1.Septic arthritis 2.Osteomyelitis 3.Soft tissue abscess 4.Cellulitis 5.Necrotizing fasciitis 6.Mediastinitis 7.Bacteremia 8.Sepsis or septic shock 9.Pharyngitis or Tonsillitis 10.Post-viral immunosuppression-related infection	1	1	1	1	1.COVID-19 2.Bacterial pneumonia 3.Viral pneumonia 4.Tuberculosis 5.Lung cancer 6.Heart failure 7.Myocarditis 8.Pericarditis 9.Septic arthritis 10.Staphylococcal abscess	1	9	1	9	1.COVID-19 (confirmed) 2.Hypoxemia 3.Fever 4.Malaise 5.Hypertension 6.Sleep apnea 7.Pneumonia 8.Sepsis 9.Meningitis 10.Encephalitis	0	0	0	0
myocarditis			1.COVID-19 Pneumonia 2.Myocarditis 3.Acute Heart Failure 4.Takotsubo Cardiomyopathy (Broken Heart Syndrome) 5.Pulmonary Edema 6.Acute Respiratory Distress Syndrome (ARDS) 7.Sepsis 8.Pericarditis 9.Dressler's Syndrome (post-myocardial infarction syndrome) 10.Viral-induced cardiomyopathy	1	2	1	2	1.Acute anterior ST elevation myocardial infarction 2.Myocarditis 3.Pulmonary embolism 4.Pneumonia 5.COVID-19 6.Viral myocarditis 7.Bacterial myocarditis 8.Pericarditis 9.Heart failure 10.Arrhythmia	1	2	1	2	1.Pneumoniae 2.Respiratory failure 3.Heart failure 4.Sepsis 5.Acute kidney injury 6.Anxiety disorder 7.Asthma 8.Acute coronary syndrome 9.Chronic obstructive pulmonary disease 10.Myocardial infarction	0	0	0	0
Hemothorax			1.Cardiac Tamponade 2.Hemothorax 3.Intraoperative Bleeding 4.Vasovagal Reaction 5.Hemorrhagic Shock 6.Pericardial Effusion 7.Septic Shock 8.Acute Heart Failure 9.Atrial or Ventricular Rupture 10.Pulmonary Embolism	1	2	1	2	1.Hemorrhagic shock 2.Atrial fibrillation 3.Pericardial effusion 4.Cardiac tamponade 5.Aortic dissection 6.Myocardial infarction 7.Pulmonary embolism 8.Thromboembolism 9.Sepsis 10.Endocarditis	0	0	0	0	1.Hemorrhagic shock 2. Anesthesia-related hypotension 3.Post-operative pericardial effusion/tamponade 4.Pulmonary embolism 5.Atrial flutter complications (e.g. atrial fibrillation, ventricular tachycardia) 6.Septic shock 7.Cardiac perforation/wall rupture 8.Myocardial infarction 9.Respiratory failure 10.Vasovagal reaction/reflex syncope	0	0	0	0
Acute obstructive suppurative cholangitis			1.Ascending Cholangitis 2.Acute Cholecystitis 3.Biliary Sepsis 4.Biliary Tract Obstruction (due to gallstones) 5.Biliary Peritonitis 6.Gangrenous Cholecystitis 7.Liver Abscess 8.Pancreatitis 9.Septic Shock 10.Perihepatitis	0	0	1	1	1.Biliary tract infection 2.Cholecystitis 3.Cholangitis 4.Appendicitis 5.Pancreatitis 6.Liver abscess 7.Sepsis 8.Pneumonia 9.Urinary tract infection 10.Diverticulitis	1	3	1	3	1.Biliary tract infection caused by Clostridium perfringens 2.Cholangitis caused by Escherichia coli 3.Acute cholecystitis 4.Percutaneous transhepatic gallbladder drainage-related infection 5.Empyema 6.Abscess 7.Sepsis caused by Clostridium perfringens 8.Sepsis caused by Escherichia coli 9.Urinary tract infection 10.Intestinal obstruction	0	0	1	2
refeeding syndrome			1.Severe Malnutrition 2.Wernicke's Encephalopathy 3.Refeeding Syndrome 4.Anorexia Nervosa 5.Severe Anemia 6.Hypothermia 7.Chronic Gastritis/Gastric Ulcer 8.Bradycardia 9.Reflux Esophagitis 10.Hiatal Hernia	1	3	1	3	1.Hypothermia 2.Anemia 3.Wernicke's encephalopathy 4.Hiatal hernia 5.Severe reflux esophagitis 6.QT interval prolongation 7.Pulseless ventricular tachycardia 8.Hypokalemia 9.Hypomagnesemia 10.Hypophosphatemia	0	0	0	0	1.Hypothyroidism 2.Vitamin B1 deficiency 3.Severe anemia 4.Hypokalemia 5.Hypophosphatemia 6.Hypomagnesemia 7.Hypothermia 8.Cardiac arrhythmia 9.Malnutrition 10.Reflux esophagitis	0	0	0	0
Neuroleptic malignant syndrome			1.Neuroleptic Malignant Syndrome (NMS) 2.Serotonin Syndrome 3.Malignant Hyperthermia 4.Drug-induced fever 5.Systemic infection 6.Autoimmune / inflammatory condition 7.Drug interaction / adverse reaction to the COVID-19 vaccine 8.Rhabdomyolysis 9.Endocrine disorders 10.Heat stroke	1	1	1	1	1.Neuroleptic malignant syndrome 2.Sepsis 3.Acute rhabdomyolysis 4.Myocarditis 5.Encephalitis 6.Meningitis 7.Thrombotic thrombocytopenic purpura 8.Adrenal insufficiency 9.Severe acute respiratory syndrome 10.Guillain-Barré syndrome	1	1	1	1	1.COVID-19 2.Meningitis 3.Sepsis 4.Encephalitis 5.Encephalopathy 6.Hypersensitivity reaction 7.Drug toxicity 8.Neuroleptic malignant syndrome 9.Adverse effect of vaccine 10.Psychosis	1	8	1	8
Pseudolipomatosis			1.Pneumatosis Cystoides Intestinalis (PCI) 2.Emphysematous Colitis 3.Colonic Pseudo-Obstruction (Ogilvie's Syndrome) 4.Sessile Serrated Adenoma/Polyp (SSA/P) 5.Hyperplastic Polyp 6.Inflammatory Bowel Disease (IBD) 7.Diverticular Disease 8.Malignant Neoplasm 9.Vascular Abnormalities 10.Parasitic Infections	0	0	0	0	1.Eosinophilic colitis 2.Ischemic colitis 3.Inflammatory bowel disease 4.Colon cancer 5.Crohn's disease 6.Ulcerative colitis 7.Pseudomembranous colitis 8.Tuberculosis 9.Yersinia enterocolitica infection 10.Cryptosporidiosis	0	0	0	0	1.Gas gangrene 2.Clostridium Difficile Colitis 3.Radiation Proctitis 4.Inflammatory Colitis 5.Ulcerative Colitis 6.Diverticulitis 7.Adenocarcinoma 8.Microscopic Colitis 9.Megacolon 10.Antibiotic Colitis	0	0	0	0
port site metastasis			1.Gastric adenocarcinoma 2.Rectal cancer recurrence 3.Metastatic gastric adenocarcinoma 4.Primary abdominal wall cancer (Abdominal wall metastasis) 5.Metastatic rectal cancer 6.Chronic Heart Failure exacerbation 7.Atrial Fibrillation exacerbation 8.Diabetes-related complications 9.Kidney disease progression 10.Ischemic heart disease progression or complication	0	0	1	3	1.Gastric adenocarcinoma 2.Rectal cancer recurrence 3.Lung cancer 4.Lymphoma 5.Mesothelioma 6.Adrenal cancer 7.Hepatocellular carcinoma 8.Pancreatic cancer 9.Ovarian cancer 10.Melanoma	0	0	0	0	1.Recurrent rectal cancer (metastasis) 2.Gastric cancer (adenocarcinoma) 3.Chronic kidney disease (CKD) 4.Atrial fibrillation (AF) 5.Ischemic heart disease (IHD) 6.Heart failure (HF) 7.Colon cancer 8.Pancreatic cancer 9.Liver metastasis 10.Lung metastasis	0	0	0	0
Gerbode VSD			1.Atrial Septal Defect (ASD) 2.Ventricular Septal Defect (VSD) 3.Heart Failure 4.Hypertensive Heart Disease 5.Pulmonary Hypertension 6.Coronary Artery Disease (CAD) 7.Mitral Valve Regurgitation 8.Tricuspid Valve Regurgitation 9.Cardiomyopathy 10.Aortic Valve Disease	0	0	1	2	1.Atrial septal defect (ASD) 2.Pulmonary hypertension 3.Mitral valve regurgitation 4.Left ventricular hypertrophy 5.Pulmonary embolism 6.Congestive heart failure 7.Pericardial effusion 8.Cardiac arrhythmia 9.Myocarditis 10.Endocarditis	0	0	0	0	1.High blood pressure 2.Heart failure 3.Coronary artery disease 4.Valvular heart disease 5.Cardiomyopathy 6.Chronic obstructive pulmonary disease 7.Sleep apnea 8.Chronic renal failure 9.Diabetes mellitus 10.Hyperlipidemia	0	0	0	0
Myasthenia gravis			1.Myasthenia Gravis 2.Lambert-Eaton Syndrome 3.Graves' Disease 4.Multiple Sclerosis 5.Botulism 6.Brainstem Stroke 7.Oculopharyngeal Muscular Dystrophy 8.Guillain-Barré Syndrome 9.Miller Fisher Syndrome 10.Chronic Progressive External Ophthalmoplegia (CPEO)	1	1	1	1	1.Myasthenia gravis 2.Lambert-Eaton myasthenic syndrome 3.Botulism 4.Guillain-Barré syndrome 5.Multiple sclerosis 6.Sarcoidosis 7.Eaton-Lambert syndrome 8.Myotonic dystrophy 9.Chronic inflammatory demyelinating polyneuropathy 10.Progressive supranuclear palsy	1	1	1	1	1.Myasthenia Gravis (MG) 2.Thyroid Disorder 3.Multiple Sclerosis (MS) 4.Neuromuscular Disease 5.Lambert-Eaton Myasthenic Syndrome (LEMS) 6.Autoimmune Disorder 7.Neurodegenerative Disease 8.Pernicious Anemia 9.Encephalitis 10.Meningitis	1	1	1	1
neuromyelitis optica			1.Neuromyelitis Optica Spectrum Disorder (NMOSD) 2.Systemic Lupus Erythematosus (SLE) 3.SLE Myelitis 4.Lupus cardiomyopathy 5.Antiphospholipid Syndrome (APS) 6.Multiple Sclerosis (MS) 7.Myasthenia Gravis 8.Vasculitis 9.Guillain-Barré Syndrome (GBS) 10.Sarcoidosis	1	1	1	1	1.Acute pulmonary embolism 2.Cardiomyopathy 3.Myasthenia gravis 4.Multiple sclerosis 5.Guillain-Barré syndrome 6.Systemic lupus erythematosus (SLE) 7.Neuromyelitis optica spectrum disorder (NMOSD) 8.Brain tumor 9.Stroke 10.Infection	1	7	1	7	1.Acute pulmonary embolism 2.SLE myelitis 3.Cardiomyopathy 4.Antiphospholipid syndrome 5.Myasthenia gravis 6.Hypertensive emergency 7.Pneumonia 8.Guillain-Barre syndrome 9.Meningitis/encephalitis 10.Neurological lupus	0	0	0	0
vascular ischemia	vasculitis		1.Acute Arterial Occlusion 2.Thromboangiitis Obliterans (Buerger's Disease) 3.Peripheral Artery Disease (PAD) 4.Thoracic Outlet Syndrome 5.Complex Regional Pain Syndrome (CRPS) 6.Atherosclerosis 7.Raynaud's Phenomenon 8.Deep Vein Thrombosis (DVT) 9.Takayasu's arteritis 10.Acute Compartment Syndrome	1	2	1	1	1.Cogan's syndrome 2.Giant cell arteritis 3.Takayasu's arteritis 4.Buerger's disease 5.Raynaud's phenomenon 6.Thromboangiitis obliterans 7.Polyarteritis nodosa 8.Temporal arteritis 9.Churg-Strauss syndrome 10.Kawasaki disease	1	2	1	1	1.Cogan's syndrome flare 2.Vasculitis 3.Pyoderma gangrenosum 4.Arthritis 5.Hearing loss 6.Uveitis 7.Carotid artery dissection 8.Vertebral artery dissection 9.Thoracic outlet syndrome 10.Subclavian steal syndrome	1	2	1	2
Chronic myeloid leukemia			1.Chronic Myeloid Leukemia (CML) 2.Acute Lymphoblastic Leukemia (ALL) 3.Acute Myeloid Leukemia (AML) 4.Polycythemia Vera 5.Essential Thrombocythemia 6.Myelofibrosis 7.Infective Endocarditis 8.Retinal Vein Occlusion 9.Diabetic Retinopathy 10.Hypertensive Retinopathy	1	1	1	1	1.Central retinal artery occlusion (CRAO) 2.Central retinal vein occlusion (CRVO) 3.Branch retinal artery occlusion (BRAO) 4.Branch retinal vein occlusion (BRVO) 5.Retinal detachment 6.Vitreous hemorrhage 7.Optic neuritis 8.Ischemic optic neuropathy 9.Giant cell arteritis 10.Acute angle-closure glaucoma	0	0	0	0	1.Uveitis (iritis) 2.Vitreitis 3.Hypertensive retinopathy 4.Retinal vein occlusion 5.Retinal artery occlusion 6.Papilledema 7.Diabetic retinopathy 8.Macular degeneration 9.Macular edema 10.Retinal detachment	0	0	0	0
K2 induced posterior reversible encephalopathy syndrome	cannabinoid induced posterior reversible encephalopathy syndrome		1.Anti-NMDA Receptor Encephalitis 2.Substance-Induced Psychotic Disorder 3.Neurological Sequelae from Urinary Tract Infection (UTI) 4.Complex Partial Seizures 5.Limbic Encephalitis 6.Psychogenic Non-Epileptic Seizures (PNES) 7.Hashimoto's Encephalopathy 8.Infectious Encephalitis 9.Schizophrenia or Bipolar Disorder 10.Metabolic or Toxic Encephalopathy	0	0	0	0	1.Urinary tract infection 2.Meningoencephalitis 3.Seizure disorder 4.Encephalitis 5.Delirium 6.Psychosis 7.Autoimmune disorder 8.Drug-induced psychosis 9.K2 intoxication 10.Cannabinoid hyperemesis syndrome	0	0	0	0	1.Meningoencephalitis 2.Urinary tract infection (UTI) 3.Substance abuse disorder 4.Delirium 5.Seizure disorder 6.Neurodegenerative disease 7.Cerebrovascular accident (CVA) or stroke 8.Traumatic brain injury 9.Mental health disorder 10.Neurotoxicity	0	0	0	0
Black hairy tongue			1.Drug-induced pigmentation 2.Lingua villosa nigra (Black hairy tongue) 3.Candidiasis (oral thrush) 4.Benign migratory glossitis (geographic tongue) 5.Peutz-Jeghers Syndrome 6.Addison's disease 7.Drug reaction with eosinophilia and systemic symptoms (DRESS) Syndrome 8.Pellagra 9.Amyloidosis 10.Vitamin B12 deficiency	1	2	1	2	1.Black hairy tongue 2.Acanthosis nigricans 3.Candidiasis 4.Lichen planus 5.Geographic tongue 6.Median rhomboid glossitis 7.Leukoplakia 8.Squamous cell carcinoma 9.Verrucous carcinoma 10.Sarcoidosis	1	1	1	1	1.Mixed connective tissue disease (MCTD) 2.Osteomyelitis 3.Mycobacterial infection 4.Adverse effect of prednisolone 5.Oral thrush 6.Oral lichen planus 7.Oral hairy leukoplakia 8.Oral squamous cell carcinoma 9.Drug interaction 10.Nutritional deficiency	0	0	0	0
popliteal artery occlusion			1.Perioperative Popliteal Artery Occlusion 2.Thromboembolism (Deep Venous Thrombosis or Pulmonary Embolism) 3.Atherosclerosis 4.Arterial Embolism 5.Compartment Syndrome 6.Peripheral Artery Disease (PAD) 7.Diabetes 8.Hyperlipidemia 9.Obesity Hypoventilation Syndrome 10.Osteoarthritis	1	1	1	1	1.Popliteal artery occlusion 2.Deep vein thrombosis 3.Compartment syndrome 4.Nerve injury 5.Infection 6.Thromboembolism 7.Hematoma 8.Allergic reaction 9.Fluid overload 10.	1	1	1	1	1.Deep vein thrombosis 2.Postoperative wound infection 3.Pulmonary embolism 4.Popliteal artery thrombosis 5.Peroneal nerve palsy 6.Osteofascial fibrosis 7.Blood clotting disorder 8.Fat embolism 9.Hypersensitivity reaction 10.Neuropraxia	1	4	1	4
Dermoid cyst			1.Epidermoid cyst 2.Dermoid cyst 3.Arachnoid cyst 4.Cholesterol granuloma 5.Colloid cyst 6.Hemangioblastoma 7.Meningioma 8.Cerebellar metastasis 9.Pilocytic astrocytoma 10.Schwannoma	1	2	1	2	1.Cerebellar Hemangioblastoma 2.Cerebellar Metastases 3.Acoustic Neuroma 4.Meningioma 5.Lymphoma 6.Schwannoma 7.Ependymoma 8.Astrocytoma 9.Glioma 10.Lipoma	0	0	0	0	1.Subdural hematoma 2.Brain tumor, NOS (not otherwise specified) 3.Chordoma 4.Hemangioblastoma 5.Meningioma 6.Epidermoid cyst 7.Chondroma 8.Metastatic disease, NOS (not otherwise specified) 9.Osteoma 10.Cranial nerve schwannoma	0	0	0	0
Caseous calcification of the mitral annulus			1.Cardiac Tumor 2.Metastatic Neoplasm 3.Intracardiac Thrombus 4.Infective Endocarditis 5.Cardiac Calcification 6.Mitral Annular Calcification (MAC) 7.Caseous Calcification of the Mitral Annulus 8.Papillary Fibroelastoma 9.Rhabdomyoma 10.Pericardial Cyst or other Pericardial Masses	1	7	1	7	1.Myxoma 2.Fibroma 3.Lipoma 4.Rhabdomyoma 5.Papillary fibroelastoma 6.Hemangioma 7.Sarcoma 8.Lymphoma 9.Metastatic tumor 10.Infective endocarditis	0	0	0	0	1.Calcified aortic valve disease 2.Chronic inflammatory endocarditis 3.Lipomatous lesion 4.Chronic fibrous pneumothorax 5.Benign neoplasm of left ventricle 6.Fibroelastoma of left ventricle 7.Left atrial/ventricular fibrous papilloma 8.Infiltrative cardiac amyloidosis with a basophilic pattern 9.Left ventricular lipomas 10.Left ventricular echodensity, consistent with metastatic lesion.	0	0	0	0
Metformin associated lactic acidosis			1.Diabetic Ketoacidosis (DKA) 2.Acute Kidney Injury (AKI) 3.Lactic Acidosis 4.Gastroenteritis 5.Diverticulitis 6.Ischemic Colitis 7.Metformin-associated Lactic Acidosis (MALA) 8.Septic Shock 9.Cortical Blindness 10.Drug or toxin-induced illness	1	7	1	7	1.Diabetic ketoacidosis (DKA) 2.Sepsis 3.Acute kidney injury (AKI) 4.Acute pancreatitis 5.Diverticulitis 6.Mesenteric ischemia 7.Cerebrovascular accident (CVA) 8.Cortical blindness 9.Toxic ingestion 10.	0	0	0	0	1.Gastrointestinal infection 2.Sepsis 3.Gastrointestinal obstruction 4.Inflammatory bowel disease 5.Irritable bowel syndrome 6.Diabetic ketoacidosis 7.Cerebrovascular disease 8.Hemolytic uremic syndrome 9.Hepatic encephalopathy 10.Urinary tract infection	0	0	0	0
Peyronie’s disease			1.Peyronie's disease 2.Penile Fracture 3.Penile Cancer 4.Penile Doppler Ultrasound Abnormalities 5.Erectile Dysfunction 6.Connective Tissue Disorder 7.Chronic Inflammation or Infection 8.Vascular Conditions 9.Penile Prosthesis Complications 10.Psychogenic Erectile Dysfunction	1	1	1	1	1.Peyronie's disease 2.Peyronie's disease with calcification 3.Peyronie's disease with plaque 4.Peyronie's disease with nodule 5.Peyronie's disease with penile curvature 6.Peyronie's disease with penile pain 7.Peyronie's disease with erectile dysfunction 8.Peyronie's disease with history of trauma 9.Peyronie's disease with family history 10.Peyronie's disease with other associated medical	1	1	1	1	1.Peyronie's disease (plaque on the penis, pain during erection, and penile curvature) 2.Penile cancer (nodule on the penis, pain during erection, and volume of the penile plaque) 3.Penile fracture (penile pain during erection and penile curvature) 4.Erectile dysfunction (difficulty achieving and maintaining an erection) 5.Premature ejaculation (short duration of erection) 6.Low testosterone (low…	1	1	1	1
Histiocytic sarcoma			1.Histiocytic Sarcoma 2.Non-Langerhans cell histiocytosis 3.Cutaneous Lymphoma 4.Extramedullary Hematopoiesis 5.Cutaneous Leiomyosarcoma 6.Cutaneous metastasis of a visceral malignancy 7.Malignant Melanoma 8.Dermatofibrosarcoma Protuberans (DFSP) 9.Mycosis Fungoides 10.Angiosarcoma	1	1	1	1	1.Histiocytic sarcoma 2.Angiosarcoma 3.Malignant fibrous histiocytoma 4.Dermatofibrosarcoma protuberans 5.Nodular fasciitis 6.Giant cell tumor of the tendon sheath 7.Epithelioid sarcoma 8.Extraskeletal osteosarcoma 9.Ewing sarcoma 10.Synovial sarcoma	1	1	1	1	1.Psoriasis vulgaris 2.Neurological impairment 3.Parkinson's disease 4.Hodgkin's lymphoma 5.Melanoma 6.Non-Hodgkin's lymphoma 7.Multiple myeloma 8.Scleroderma 9.Systemic sclerosis 10.Anaplastic large cell lymphoma	0	0	0	0
Immunoglobulin G4-related disease (IgG4-RD)			1.IgG4-Related Disease (IgG4-RD) 2.Metastatic Breast Cancer 3.Vasculitis 4.Lymphoma 5.Infective Endocarditis 6.Connective Tissue Disease/SLE (Systemic Lupus Erythematosus) 7.Sarcoidosis 8.Tuberculosis (TB) 9.Paraneoplastic Syndrome 10.Retroperitoneal Fibrosis	1	1	1	1	1.IgG4-related disease 2.Retroperitoneal fibrosis 3.Takayasu's arteritis 4.Ankylosing spondylitis 5.Sarcoidosis 6.Erdheim-Chester disease 7.Castleman's disease 8.Lymphoma 9.Metastatic cancer 10.Infection	1	1	1	1	1.Retroperitoneal fibrosis 2.Multipoint IgG4-related lymphoplasmacytic inflammation and fibrosis 3.IgG4-related phlebitis 4.Multicentric angio-iggliohistiocytic lymphadenitis 5.Multicentric cast nephropathy with IgG4 deposition disease 6.Renal amyloidosis 7.Chronic venous insufficiency of the lower limbs 8.Obstructive sleep apnea syndrome (OSAS) and hypoxia due to pulmonary fibrosis and obesity 9…	1	2	1	2
Waterhouse-Friderichsen syndrome			1.Infective Endocarditis 2.Spinal Epidural Abscess 3.Septicemia 4.Adrenal Hemorrhage 5.Osteomyelitis and Discitis 6.Neurological Complications of Substance Abuse 7.Methicillin-Resistant Staphylococcus aureus (MRSA) Pneumonia 8.Complicated Drug Overdose 9.Hematogenous spread of MRSA infection causing multisystemic involvement 10.Neck Trauma leading to Spinal Cord Injury	0	0	0	0	1.Methicillin-resistant Staphylococcus aureus (MRSA) 2.Discitis 3.Osteomyelitis 4.Epidural abscess 5.Spinal cord compression 6.Upper-lobe cavitary nodules 7.Bilateral non-enhancing adrenal masses 8.Acute adrenal hemorrhage 9.Hypotension 10.Shock	0	0	0	0	1.Methicillin-resistant Staphylococcus aureus (MRSA) infection 2.Fentanyl toxicity 3.Hypertensive emergency 4.Sepsis 5.Discitis/osteomyelitis/epidural abscess 6.Acute adrenal hemorrhage 7.Acute spinal cord injury 8.Diffuse brain injury 9.Pneumonia 10.Hypothyroidism	0	0	0	0
Mixed endometrial stromal and smooth muscle tumor			1.low-grade endometrial stromal sarcoma 2.Uterine fibroids (Leiomyomas) 3.Adenomyosis 4.Endometrial polyps 5.Uterine sarcoma 6.Polycystic Ovary Syndrome (PCOS) 7.Endometrial hyperplasia 8.Ovarian cysts or tumors 9.Endometriosis 10.Menorrhagia from hormonal imbalance	0	0	1	1	1.Degenerative leiomyoma 2.Endometrial polyp 3.Adenomyosis 4.Endometrial hyperplasia 5.Endometrial cancer 6.Uterine sarcoma 7.Leiomyosarcoma 8.Stromal sarcoma 9.Carcinosarcoma 10.Metastatic cancer	0	0	0	0	1.Endometrial cancer 2.Endometrial stromal sarcoma 3.Uterine leiomyoma 4.Adenocarcinoma of the endometrium 5.Mixed endometrial stromal and smooth muscle tumor 6.Low-grade endometrial stromal sarcoma 7.Well-differentiated endometrial stromal tumor 8.Ovarian sex-cord tumor 9.Smooth muscle tumor 10.Metastatic carcinoma	1	5	1	5
Breast adenomyoepithelioma			1.Fibrocystic Changes 2.Adenosis 3.Fibroadenoma 4.Radial Scars/Complex Sclerosing Lesions 5.Fat Necrosis 6.Sclerosing Adenosis 7.Ductal Carcinoma In Situ (DCIS) 8.Intraductal Papilloma 9.Breast Cysts 10.Lobular Carcinoma In Situ (LCIS)	0	0	0	0	1.Breast cancer 2.Fibroadenoma 3.Ductal hyperplasia 4.Intraductal papilloma 5.Fat necrosis 6.Inflammatory breast cancer 7.Metastatic breast cancer 8.Paget's disease of the breast 9.Sclerosing adenosis 10.	0	0	0	0	1.Breast cancer ( ductal carcinoma in situ, DCIS) 2.Fibrocystic breast changes 3.Benign breast tumors (e.g., fibroadenoma) 4.Atypical ductal hyperplasia (ADH) 5.Lobular neoplasia in situ (LNIS) 6.Focal adenosis with microcalcification 7.Ductal carcinoma in situ (DCIS) with microcalcification 8.Medullary or atypical ductal carcinoma (MDC/ADC) 9.Mucinous or tubular carcinoma 10.Ductal or lobular ca…	0	0	0	0
Lyme disease			1.Lyme disease 2.Lumbar radiculopathy 3.Prediabetic neuropathy 4.Guillain-Barré Syndrome (GBS) 5.Chronic Inflammatory Demyelinating Polyneuropathy (CIDP) 6.Vasculitic neuropathy 7.Neurological manifestations of mitral valve prolapse (MVP) 8.Autoimmune diseases 9.Post-infectious or post-vaccine immune-mediated neuropathy 10.Paraneoplastic syndrome	1	1	1	1	1.Lyme disease 2.Radiculopathy 3.Diabetic neuropathy 4.Vascular neuropathy 5.Multiple sclerosis 6.Guillain-Barré syndrome 7.Meralgia paresthetica 8.Fibromyalgia 9.Tarlov cyst 10.Spinal stenosis	1	1	1	1	1.Lyme disease 2.Multiple sclerosis 3.Polyneuropathy associated with mitral valve prolapse 4.Chronic inflammatory demyelinating polyneuropathy 5.Migraine with aura 6.Neuropathic pain 7.Neck pain associated with lumbar disk herniation 8.Peripheral neuropathy due to a B12 deficiency 9.Carpal tunnel syndrome 10.Chronic low back pain	1	1	1	1
pericardial effusion secondary to COVID-19	cardiac tamponade secondary to COVID-19		1.Post-Acute Sequelae of SARS-CoV-2 infection (PASC) 2.Pulmonary Embolism (PE) 3.Secondary Bacterial Pneumonia 4.Cardiac Tamponade 5.Drug-induced lung injury 6.Post-viral syndrome 7.Acute Respiratory Distress Syndrome (ARDS) 8.Pulmonary Hypertension 9.Chronic Thromboembolic Pulmonary Hypertension (CTEPH) 10.Myocarditis or pericarditis due to previous COVID-19 infection	1	4	1	10	1.Post-COVID-19 cough 2.Bronchitis 3.Asthma 4.Lung cancer 5.Tuberculosis 6.Heart failure 7.Pneumonia 8.Aspiration pneumonia 9.Gastroesophageal reflux disease (GERD) 10.Sarcoidosis	0	0	0	0	1.Pneumonia 2.Bronchitis 3.Acute exacerbation of chronic obstructive pulmonary disease (COPD) 4.Asthma 5.Pneumothorax 6.Pleurisy 7.Pneumonia with empyema 8.Chronic bronchitis 9.Pulmonary embolism 10.Heart failure	0	0	0	0
Shunt vitium	Shunt malfunction		1.Ventriculoperitoneal (VP) Shunt Malfunction or Obstruction 2.VP Shunt Overdrainage 3.VP Shunt Infection 4.Chiari Malformation Progression/Recurrence 5.Intracranial Hypotension 6.Cerebrospinal Fluid (CSF) Leak 7.Subdural Hematoma 8.Intracranial Hypertension 9.Meningitis 10.Intracranial Mass	1	1	1	1	1.Shunt malfunction 2.Infection 3.Tumor 4.Hydrocephalus 5.Chiari malformation 6.Meningitis 7.Encephalitis 8.Subarachnoid hemorrhage 9.Brain abscess 10.Cerebral edema	1	1	1	1	1.Low-pressure headache 2.Hydrocephalus (aggravated) 3.Subdural effusion or hematoma 4.Cerebral edema 5.Meningitis 6.Ventriculitis 7.Brain abscess 8.Pneumocerebrum (air/gas within the cerebral hemisphere) 9.Seizure disorder 10.Pott's puffy tumor	0	0	0	0
Arterio-venous malformation			1.Arteriovenous Malformation (AVM) 2.Venous Malformation 3.Arteriovenous Fistula (AVF) 4.Carotid Body Tumor (Paraganglioma) 5.Cervical Lymphadenopathy 6.Parotid Gland Neoplasms 7.Kimura Disease 8.Angiosarcoma 9.Hemangioma 10.Lymphatic Malformation	1	1	1	1	1.Benign parotid tumor 2.Malignant parotid tumor 3.Kawasaki disease 4.Sarcoidosis 5.Lyme disease 6.Temporal arteritis 7.Sjögren's syndrome 8.Melkersson-Rosenthal syndrome 9.Auricular cholesteatoma 10.Lymphadenitis	0	0	0	0	1.Parotid gland tumor 2.Branchial sinus tumor 3.Metastatic lymph node cancer 4.Lymphadenitis 5.Abscess 6.Plasmacytoma 7.IgG4-related sclerosing disease 8.Paraneoplastic syndrome 9.Lymphoma 10.Castleman disease	0	0	0	0
Infected retained catheter-related sheath			1.Catheter-related bloodstream infection (CRBSI) 2.Infective Endocarditis 3.Septic Thrombophlebitis 4.Fungal Infection 5.Metastatic Infection (Bacterial Emboli) 6.Immunodeficiency Disorder 7.Catheter-related venous thromboembolism (CR-VTE) 8.Autoimmune disease 9.Lymphoma/Leukemia 10.Splenomegaly or Hyposplenism	0	0	1	1	1.Indwelling catheter-related bloodstream infection (CRBSI) 2.Endocarditis 3.Intravascular device infection (IVD) 4.Septicemia 5.Osteomyelitis 6.Pneumonia 7.Meningitis 8.Cellulitis 9.Pyelonephritis 10.Endocarditis with mobile vegetation	0	0	1	1	1.Blood stream infection (BSI) 2.Endocarditis 3.Central line associated blood stream infection (CLABSI) 4.Nutritional deficiencies 5.Aspiration pneumonia 6.Urinary tract infection (UTI) 7.Malnutrition related diarrhea 8.Gallstones 9.Cholangitis 10.Intestinal obstruction	0	0	1	1
hemophagocytic lymphohistiocytosis (HLH) secondary to T cell lymphoma	CMV infection	tumor lysis syndrome	1.Hemophagocytic Lymphohistiocytosis (HLH) 2.Sepsis 3.Congestive Heart Failure (CHF) 4.Hepatic Cirrhosis 5.Chronic Kidney Disease (CKD) 6.Malignancy (Undifferentiated) 7.HIV/AIDS 8.Tuberculosis 9.Autoimmune Diseases (such as Systemic Lupus Erythematosus or Rheumatoid Arthritis) 10.Pneumonia	1	1	1	1	1.Severe hyperferritinemia 2.Bilateral pneumonia 3.Hemophagocytic lymphohistiocytosis 4.Cytomegalovirus (CMV) 5.Autoimmune disorder 6.Lymphoma 7.Leukemia 8.Metastatic carcinoma 9.Sarcoidosis 10.Infectious mononucleosis	1	3	1	3	1.Pneumonia 2.Sepsis 3.Meningitis 4.Encephalitis 5.Hemophagocytic lymphohistiocytosis (HLH) 6.Autoimmune hepatitis 7.Acute liver failure 8.Pericarditis 9.Myocarditis 10.Pleurisy	1	5	1	5
Baclofen toxicity			1.Baclofen overdose 2.Amitriptyline overdose 3.Hypothermia 4.Other drug overdose 5.Hypoxic-Ischemic Encephalopathy 6.Severe infection leading to sepsis and shock 7.Non-convulsive status epilepticus 8.Traumatic Brain Injury 9.Stroke 10.Metabolic disorders	1	1	1	1	1.Baclofen overdose 2.Carbon monoxide poisoning 3.Amitriptyline overdose 4.Ethanol intoxication 5.Cyanide poisoning 6.Hypoxic-ischemic encephalopathy 7.Seizure 8.Sepsis 9.Meningitis 10.Encephalitis	1	1	1	1	1.Baclofen overdose 2.Drug toxicity (unspecified) 3.Poisoning (unspecified) 4.Neurological disorder (unspecified) 5.Hypothermia 6.Seizure disorder 7.Encephalopathy 8.Respiratory failure 9.Delirium 10.Mental disorder (unspecified)	1	1	1	1
COVID psychosis			1.COVID-19 Pneumonia 2.Bacterial Pneumonia 3.Acute Hypoxemic Respiratory Failure 4.Anaphylaxis 5.Bipolar Disorder, Manic Episode 6.Drug-Induced Mania or Psychosis 7.Post-Acute Sequelae of SARS-CoV-2 infection (PASC) or "Long COVID" 8.Stress-Related Psychosis 9.Depression 10.Anxiety Disorders	0	0	0	0	1.COVID-19 2.Bacterial pneumonia 3.Acute respiratory distress syndrome (ARDS) 4.Influenza 5.Tuberculosis 6.Pneumocystis pneumonia (PCP) 7.Histoplasmosis 8.Coccidioidomycosis 9.Cryptococcosis 10.Sarcoidosis	0	0	0	0	1.Severe acute respiratory syndrome (SARS) 2.Post-traumatic stress disorder (PTSD) 3.Major depressive disorder 4.Bipolar disorder 5.Schizophrenia 6.Anxiety disorder 7.Concomitant bacterial pneumonia 8.Covid-19 infection 9.Mania 10.Alcohol-related disorder	0	0	0	0
Mesenteric vein thrombosis	portal vein thrombosis		1.Decompression Sickness (DCS) Type II 2.Portal Vein Gas (PVG) 3.Gastritis 4.Peptic Ulcer Disease (PUD) 5.Hepatic Disease 6.Portal Vein Thrombosis (PVT) 7.Mesenteric Ischemia 8.Cholangitis 9.Pancreatitis 10.Intestinal Obstruction or Ileus	1	6	1	6	1.Decompression sickness 2.Mesenteric ischemia 3.Acute pancreatitis 4.Appendicitis 5.Cholecystitis 6.Intestinal obstruction 7.Diverticulitis 8.Inflammatory bowel disease 9.Gastroenteritis 10.Stomach ulcer	1	2	1	2	1.Acute gastroenteritis 2.Irritable bowel syndrome (IBS) 3.Inflammatory bowel disease (IBD) 4.Food poisoning 5.Gastroesophageal reflux disease (GERD) 6.Peptic ulcer disease (PUD) 7.Appendicitis 8.Cholecystitis 9.Pancreatitis 10.Diverticulitis	0	0	0	0
Hypopharyngeal cancer			1.Squamous Cell Carcinoma 2.Other malignancies 3.Esophageal Stricture or Stenosis 4.Achalasia 5.Esophageal webs 6.Zenker's diverticulum 7.Neurological disorders 8.Esophagitis 9.Plummer-Vinson syndrome 10.Foreign body in the esophagus	0	0	1	1	1.Squamous cell carcinoma of the hypopharynx 2.Esophageal cancer 3.Zenker's diverticulum 4.Thyroid cancer 5.Lymphoma 6.Myasthenia gravis 7.Parkinson's disease 8.Multiple sclerosis 9.Amyotrophic lateral sclerosis (ALS) 10. Amyloidosis	1	1	1	1	1.Oropharyngeal squamous cell carcinoma 2.hypopharyngeal squamous cell carcinoma 3.Esophageal carcinoma 4.Head and neck cancer, NOS (not otherwise specific) 5.Laryngeal cancer, NOS (not otherwise specific) 6.Hypopharyngeal cancer, NOS (not otherwise specific) 7.Neck cancer, NOS (not otherwise specific) 8.Esophageal cancer, squamous cell carcinoma 9.Metastatic squamous cell carcinoma to neck 10.Be…	1	6	1	2
non-arteritic anterior ischemic optic neuropathy			1.Vaccine-induced Thrombosis and Thrombocytopenia (VITT) 2.Non-arteritic Anterior Ischemic Optic Neuropathy (NAION) 3.Papilledema 4.Optic neuritis 5.Idiopathic Intracranial Hypertension (IIH) 6.Leber's Hereditary Optic Neuropathy (LHON) 7.Central Retinal Vein Occlusion (CRVO) 8.Giant Cell Arteritis (GCA) 9.Neuroretinitis 10.Cryptococcal Meningitis	1	2	1	2	1.Idiopathic intracranial hypertension (IIH) 2.Optic neuritis 3.Anterior ischemic optic neuropathy (AION) 4.Central retinal vein occlusion (CRVO) 5.Branch retinal vein occlusion (BRVO) 6.Sarcoidosis 7.Multiple sclerosis (MS) 8.Giant cell arteritis (GCA) 9.Behçet's disease 10.Temporal arteritis	1	3	1	3	1.Hypertensive crisis 2.Seizure disorder 3.Ischemic optic neuropathy 4.Vitamin B12 deficiency 5.Cranial nerve III palsy (Oculomotor nerve palsy) 6.Adverse drug reaction to BNT162b2/Cominarty vaccine (optic neuritis or uveitis) 7.Inflammatory optic neuropathy 8.Multiple sclerosis 9.Systemic infections (meningitis, encephalitis) 10.Myasthenia gravis	1	3	1	3
Negative-pressure pulmonary edema			1.Spigelian Hernia 2.Juvenile Rheumatoid Arthritis (JRA) 3.Growth hormone deficiency or other forms of dwarfism 4.Temporomandibular joint disorders (TMJ) 5.Obstructive sleep apnea (OSA) 6.Tracheomalacia or laryngomalacia 7.Laryngeal or pharyngeal tumor 8.Pulmonary edema of non-cardiogenic origin 9.Diffuse parenchymal lung disease (DPLD) 10.Myopathy or muscular dystrophy	0	0	1	8	1.Juvenile rheumatoid arthritis (JRA) 2.Spigelian hernia 3.Airway obstruction 4.Pulmonary edema 5.Hypoxia 6.Bradycardia 7.Cardiac arrest 8.Acute respiratory distress syndrome (ARDS) 9.Sivelestat sodium hydrate toxicity 10.Furosemide toxicity	0	0	1	4	1.Juvenile rheumatoid arthritis (JRA) 2.Abdominal mass/spigelian hernia 3.Pulmonary edema 4.Cardiomegaly 5.Gastric distension/aerodermectasia 6.Positive-pressure ventilation-induced lung injury 7.Diffuse ground-glass opacity 8.Bilateral infiltration 9.Postoperative cardiac enzyme elevation 10.Acute respiratory distress syndrome (ARDS)	1	3	1	3
Extramedullary hematopoiesis			1.Chronic Myeloproliferative Disorder 2.Chronic Myelomonocytic Leukemia (CMML) 3.Primary Myelofibrosis 4.Metastatic Cancer 5.Myelodysplastic Syndrome (MDS) 6.Lymphoma 7.Chronic Lymphocytic Leukemia (CLL) 8.Leukemoid Reaction 9.Erdheim-Chester Disease 10.Autoimmune Myelofibrosis	0	0	0	0	1.Lymphoma 2.Sarcoidosis 3.Metastatic cancer 4.Myeloproliferative disorder 5.Extramedullary hematopoiesis 6.Amyloidosis 7.Myelodysplastic syndrome 8.Leukemia 9.Hodgkin's disease 10.Non-Hodgkin's lymphoma	1	5	1	5	1.Primary lung disease, 2.Lymphangiosarcoma 3.Lymphoma of lymph nodes, 4.Metastases, 5.Bone tissue tumors (osteosarcoma), 6.Benign lymph node hyperplasia, 7.Hematological disorders (erythroblastosis), 8.Multiple myeloma 9.Bone marrow sarcoma 10.Benign soft tissue tumors (extremities), such as neurilemmoma or neurofibroma	0	0	0	0
Crohn’s associated Perianal and perirectal abscess	Fournier’s gangrene		1.Perianal abscess 2.Fournier's gangrene 3.Anorectal fistula 4.Crohn's Disease Flare-up 5.Sepsis 6.Pelvic Inflammatory Disease (PID) 7.Anal fissure 8.Perineal hernia 9.Rectal Cancer 10.Proctitis	1	1	1	1	1.Perianal abscess 2.Crohn's flare-up 3.Anal fissure 4.Anal fistula 5.Inflammatory bowel disease 6.Bacterial infection 7.Fungal infection 8.Sepsis 9.Necrotizing fasciitis 10.Toxic megacolon	1	1	1	1	1.Perianal abscess 2.Sepsis/toxic shock syndrome 3.Necrotizing fascitis 4.Ischiorectal fistula 5.Perianal cellulitis 6.Perirectal hematoma 7.Ano-rectal trauma 8.Inflammatfitis 9.Pelvic inflammatory disease 10.Endometriosis	1	1	1	1
Listeria monocytogenes meningitis	Listeria septicemia		1.Alcoholic Hepatitis 2.Acute Liver Failure 3.Esophageal Variceal Bleeding 4.Listeria monocytogenes Septicemia 5.Alcoholic Cardiomyopathy 6.Hypertensive Heart Disease 7.Non-ST-Elevation Myocardial Infarction (NSTEMI) 8.Hepatic Encephalopathy 9.Acute Kidney Injury 10.Listeria Meningitis	1	4	1	4	1.Non-ST-elevation myocardial infarction 2.Demand ischemia 3.Listeria monocytogenes sepsis 4.Acute liver failure 5.Gastrointestinal hemorrhage 6.Spontaneous bacterial peritonitis 7.Liver shock 8.Multi-factorial encephalopathy 9.Sepsis-induced encephalopathy 10.	1	3	1	3	1.Acute myocardial infarction (AMI) 2.Acute liver failure 3.Sepsis 4.Multi-factorial encephalopathy 5.Chronic liver disease 6.Portal hypertension 7.Gastrointestinal bleeding 8.Listeria septicemia 9.Infective endocarditis 10.Diffuse encephalopathy	1	8	1	8
Lambl’s excrescence			1.Stroke (Ischemic stroke, specifically) 2.Transient Ischemic Attack (TIA) 3.Hemorrhagic stroke 4.Cerebral Venous Sinus Thrombosis (CVST) 5.Brain tumor 6.Diabetic Ketoacidosis (DKA) 7.Hypoglycemia or hyperglycemia 8.Migraine (Complex or with Aura) 9.Multiple sclerosis (MS) 10.Hypertensive encephalopathy	0	0	0	0	1.Ischemic stroke 2.Atrial fibrillation 3.Carotid artery stenosis 4.Cardioembolic stroke 5.Aortic arch atheroma 6.Subclavian steal syndrome 7.Vertebrobasilar artery dissection 8.Posterior reversible encephalopathy syndrome 9.Cerebral venous sinus thrombosis 10.Brain tumor	0	0	0	0	1.Ischemic stroke 2.Embolic stroke 3.Carotid artery disease 4.Atrial fibrillation 5.Aortic insufficiency 6.Hyperlipidemia 7.Diabetic retinopathy 8.Hypertension 9.Left ventricular hypertrophy 10.Sleep apnea	0	0	0	0
Giant right renal artery aneurysm			1.Nephrotic Syndrome 2.Polycystic Kidney Disease (PKD) 3.Chronic Kidney Disease (CKD) 4.Hepatitis C Related Glomerulonephritis 5.Renal Cell Carcinoma (RCC) 6.Minimal Change Disease (MCD) 7.Membranous Nephropathy 8.Acute or Chronic Glomerulonephritis 9.Amyloidosis 10.Lupus Nephritis	0	0	0	0	1.Nephrotic syndrome 2.Renal vein thrombosis 3.Renal amyloidosis 4.Systemic lupus erythematosus 5.Multiple myeloma 6.Congestive heart failure 7.Venous insufficiency 8.Lymphedema 9.Deep vein thrombosis 10.Idiopathic edema	0	0	0	0	1.Nephrotic syndrome 2.Renal failure 3.Hypoproteinemia 4.Renal cysts 5.Hypertension-related kidney damage 6.Microangiopathic hemolytic anemia 7.Glomerulopathy 8.Factor VIII inhibitors 9.Chronic kidney disease 10.Hemolytic uremic syndrome	0	0	0	0
Abdominal pregnancy			1.Abdominal pregnancy 2.Intraligamentary pregnancy 3.Rudimentary horn pregnancy 4.Cesarean Scar Pregnancy 5.Tubal pregnancy with secondary implantation 6.Ovarian pregnancy 7.Abdominal pregnancy secondary to uterine rupture 8.Pregnancy of unknown location 9.Fetus in fetu 10.Gestational trophoblastic disease	1	1	1	1	1.Ectopic pregnancy 2.Abdominal pregnancy 3.Heterotopic pregnancy 4.Placenta percreta 5.Placenta accreta 6.Placenta increta 7.Congenital anomalies 8.Gestational diabetes 9.Pyelocaliceal dilatation 10.Cystic hygroma	1	2	1	2	1.Ectopic pregnancy 2.Abnormal placentation (Placenta accreta or Placenta percreta) 3.Intrauterine growth restriction (IUGR) 4.Abnormal fetal development (structural anomalies or genetic disorders) 5.Fetal displacement (ectopic fetus or fetus in an abnormal location) 6.Multiple pregnancy (twins or triplets) 7.Uterine anomalies (bicornuate uterus or unicornuate uterus) 8.Cervical incompetence or i…	0	0	1	1
a vesicointestinal fistula due to Crohn's disease			1.Crohn's disease (CD) 2.Pyelonephritis 3.Vesicointestinal Fistula 4.Enterovesical Fistula 5.Renal Tubular Proteinuria 6.Nephrotic Syndrome 7.Inflammatory Back Pain/Spondyloarthritis 8.Musculoskeletal issues 9.Malabsorption syndrome 10.Septic Arthritis or Osteomyelitis	1	1	1	3	1.Urinary tract infection (UTI) with complicated pyelonephritis 2.Crohn's disease (CD) 3.Vesicoureteral reflux (VUR) 4.Pyelonephritis 5.Interstitial cystitis (IC) 6.Appendicitis 7.Pyelonephritis 8.Urinary tract infection (UTI) 9.Chronic kidney disease (CKD) 10.Diverticulitis	1	2	1	2	1.Crohn's disease (CD) 2.Urinary tract infection (UTI) 3.Pyelonephritis 4.Inflammatory bowel disease (IBD) 5.Irritable bowel syndrome (IBS) 6.Inflammatory bowel syndrome (IBS) 7.Diverticulitis 8.Appendicitis 9.Kidney stone 10.Vesicointestinal fistula	1	10	1	10
Pulmonary hypertension caused by thiamine deficiency			1.High-Output Heart Failure due to Thiamine Deficiency 2.Cor Pulmonale 3.Right Heart Failure due to other causes 4.Liver Disease (Cirrhosis) 5.Congestive Heart Failure 6.Chronic Kidney Disease 7.Pulmonary Embolism 8.Chronic Thromboembolic Pulmonary Hypertension (CTEPH) 9.Hypoalbuminemia due to malnutrition or liver disease 10.Constrictive Pericarditis	0	0	1	1	1.Pulmonary hypertension 2.Heart failure 3.Congestive heart failure 4.Valvular heart disease 5.Cardiomyopathy 6.Myocarditis 7.Pericarditis 8.Pneumonia 9.Pleural effusion 10.Pulmonary embolism	1	1	1	1	1.Pulmonary hypertension 2.Heart failure 3.Chronic kidney disease 4.Anemia 5.Hypervolemia 6.Thiamine deficiency 7.Hyponatremia 8.Respiratory failure 9.Chronic liver disease 10. Chronic lung disease	1	1	1	1
Adverse drug reaction			1.Nitrofurantoin-induced lung injury 2.Urinary Tract Infection (UTI) 3.Heart Failure Exacerbation 4.Pneumonia 5.Sepsis 6.Drug Allergic Reaction or Anaphylaxis 7.Chronic Obstructive Pulmonary Disease (COPD) or Asthma Exacerbation 8.Pulmonary Embolism 9.Chronic Kidney Disease (CKD) Exacerbation 10.Infectious Mononucleosis	0	0	1	1	1.Acute viral upper respiratory infection 2.Atypical pneumonia 3.Anaphylaxis 4.Acute pneumonitis due to nitrofurantoin 5.Heart failure 6.Drug reaction 7.Diabetic ketoacidosis 8.Sepsis 9.Urinary tract infection 10.Pulmonary embolism	0	0	1	6	1.Acute respiratory distress syndrome (ARDS) 2.Sepsis 3.Anaphylaxis 4.Acute interstitial nephritis (AIN) 5.Acute pneumonitis 6.Upper respiratory tract infection (URTI) 7.Allergic reaction 8.Overactive bladder (OAB) 9.Diabetic ketoacidosis (DKA) 10.Adverse drug reaction (ADR) to nitrofurantoin	1	10	1	10
Metastatic prostate cancer			1.Testicular Cancer (Primary or Metastatic Prostate Cancer) 2.Prostate Cancer Recurrence/Metastasis 3.Urothelial Carcinoma Recurrence/Metastasis 4.Complications of Radiation Cystitis (e.g. hemorrhagic cystitis) 5.Urethral Stricture Recurrence/Complications 6.Secondary malignancies due to radiation therapy (radiation-induced malignancies) 7.Bladder Dysfunction (e.g. Urinary incontinence, urinary r…	1	2	1	2	1.Prostate cancer 2.Testicular cancer 3.Radiation cystitis 4.Urethral stricture 5.Low-grade non-invasive urothelial carcinoma of the bladder 6.Calcifications in the right testis 7.Comedo necrosis in the right testis 8.Prominent nucleoli in the right testis 9.Positive NKX3.1 in the right testis 10.Fluciclovine PET/CT scan negative for other areas of disease	1	1	1	1	1.Prostate cancer metastasis 2.Bladder cancer 3.Testicular cancer 4.Radiation-induced damage 5.Benign prostatic hyperplasia (BPH) 6.Urinary tract infection (UTI) 7.Erectile dysfunction (ED) 8.Prostatitis 9.Urethral stricture 10.Overactive bladder (OAB)	1	1	1	1
Neurocysticerosis			1.Neurocysticercosis 2.Echinococcosis (Hydatid disease) 3.Tuberculoma 4.Cerebral abscess 5.Brain tumor (e.g., Glioma) 6.Hemorrhagic or ischemic stroke 7.Arteriovenous malformation (AVM) 8.Meningitis or Encephalitis 9.Subarachnoid hemorrhage (SAH) 10.Multiple sclerosis	1	1	1	1	1.Cysticercosis 2.Tuberculosis 3.Toxoplasmosis 4.Neurocysticercosis 5.Meningitis 6.Brain abscess 7.Epilepsy 8.Stroke 9.Brain tumor 10.Subdural hematoma	1	4	1	4	1.Neurocysticercosis (cysticercocal cerebral abscess) 2.Intracerebral parasitic infection ( Taenia sp.) 3.Tuberculoma 4.Pyogenic brain abscess 5.Brain metastasis 6.Intracerebral hemorrhage 7.Neurodegenerative disease (such as Creutzfeldt-Jakob disease) 8.Vasculitis (Takuashi's Vasculitis) 9.Moyamoya disease 10.Meningioma	1	1	1	1
Renal abscess			1.COVID-19 associated Multisystem Inflammatory Syndrome in Children (MIS-C) 2.Post-Acute Sequelae of SARS-CoV-2 infection (PASC) or "Long COVID" 3.Renal abscess 4.Infective endocarditis 5.Lymphoma 6.Systemic lupus erythematosus (SLE) 7.Tuberculosis 8.Leukemia 9.Liver abscess 10.Renal cell carcinoma	1	3	1	3	1.Bacterial infection with an unknown source 2.Atypical MIS-C 3.Urinary tract infection (UTI) 4.Viral infection (other than COVID-19) 5.Systemic lupus erythematosus (SLE) 6.Rheumatoid arthritis (RA) 7.Sarcoidosis 8.Tuberculosis (TB) 9.Henoch-Schönlein purpura (HSP) 10.Glomerulonephritis	0	0	0	0	1.Multisystem inflammatory syndrome in children (MIS-C) 2.Bacterial infection with unknown source 3.Post-infectious autoimmune disorder 4.Chronic fatigue syndrome 5.Myalgic encephalomyelitis 6.Infectious mononucleosis 7.Acute kidney injury 8.Chronic kidney disease 9.Hepatosplenomegaly 10.Abscess or tumor in the right kidney	1	10	1	10
Calcium pyrophosphate dihydrate deposition disease (CPPD) wrist arthritis			1.Carpal Tunnel Syndrome 2.Calcium Pyrophosphate Deposition (CPPD) Disease 3.Osteoarthritis 4.Rheumatoid Arthritis 5.Gout 6.Diabetic Peripheral Neuropathy 7.Vitamin B12 Deficiency 8.Cervical Radiculopathy 9.Amyloidosis 10.Hypothyroidism	1	2	1	2	1.Carpal tunnel syndrome 2.CPP crystal arthritis 3.Reactive arthritis 4.Septic arthritis 5.Gout 6.Pseudogout 7.Rheumatoid arthritis 8.Osteoarthritis 9.Polymyalgia rheumatica 10.Systemic lupus erythematosus	1	6	1	2	1.Acute calcium pyrophosphate (CPP) crystal arthritis 2.Median nerve neuropathy 3.Carpal tunnel syndrome 4.Postoperative complications 5.Adverse reaction to vaccine 6.Inflammatory joint disease 7.Osteoarthritis 8.Neuropathic pain 9.Thoracic outlet syndrome 10.Cervicothoracic joint dysfunction	1	1	1	1
Small cell lung cancer			1.Lung Cancer (Non-Small Cell Lung Cancer or Small Cell Lung Cancer) 2.Cutaneous Metastasis of an Unknown Primary Cancer 3.Melanoma 4.Lymphoma 5.Merkel Cell Carcinoma 6.Adrenocortical Carcinoma 7.Leukemia Cutis (Skin Leukemia) 8.Cutaneous B-cell Lymphoma or T-cell Lymphoma 9.Breast Cancer 10.Gastrointestinal Malignancy	1	1	1	1	1.Metastatic adenocarcinoma 2.Squamous cell carcinoma 3.Malignant melanoma 4.Merkel cell carcinoma 5.Basal cell carcinoma 6.Lymphoma 7.Sarcoma 8.Langerhans cell histiocytosis 9.Kaposi sarcoma 10.Mycosis fungoides	0	0	0	0	1.Metastatic lung cancer 2.Melanoma 3.Non-small cell lung cancer (NSCLC) 4.Squamous cell skin cancer 5.Malignant melanoma of the skin 6.Chronic obstructive pulmonary disease (COPD) 7.Lymphoma (primary or secondary) 8.Squamous cell carcinoma of the lung 9.Gastrointestinal (GI) tract cancer 10.Renal cell carcinoma	0	0	1	1
Traumatic innominate-innominate arteriovenous fistula			1.Traumatic Arteriovenous Fistula (AVF) 2.Chronic Congestive Heart Failure (CHF) 3.Pulmonary Hypertension 4.Valvular Heart Disease (Mitral and Tricuspid regurgitation) 5.Aneurysmal Innominate Veins 6.Cardiomyopathy 7.Arrhythmias 8.Cor Pulmonale 9.Infective Endocarditis 10.Secondary Erythrocytosis/Polycythemia	1	1	1	1	1.Arteriovenous fistula 2.Pulmonary hypertension 3.Aneurysmal left innominate vein 4.Aneurysmal right innominate vein 5.Infected innominate artery 6.Atrial septal defect 7.Patent ductus arteriosus 8.Coarctation of the aorta 9.Tetralogy of Fallot 10.Eisenmenger syndrome	1	1	1	1	1.Pulmonary hypertension (with a PASP of 80 mmHg) 2. Atrial fibrillation 3.Hypertensive heart disease (with LVH of the overload type) 4.Mitral regurgitation (Functional moderate) 5.Aneurysm (varicose) of the innominate veins 6.Fistula (left-to-right) between the innominate artery and the left innominate vein at its origin from the aortic arch 7.Coronary artery disease 8.Chronic kidney disease 9.H…	1	6	1	6
Melanoma brain metastasis			1.Metastatic Melanoma 2.Leptomeningeal Metastases 3.Hemorrhagic Metastases 4.Brain Abscess 5.Intracranial Hemorrhage 6.Primary Brain Tumor 7.Cerebral Vasculitis 8.Neurological Paraneoplastic Syndrome 9.Central Nervous System (CNS) Infection 10.Cerebral Venous Thrombosis	1	1	1	1	1.Malignant melanoma 2.Metastatic melanoma 3.Cerebral apoplexy 4.Brain tumor 5.Meningitis 6.Encephalitis 7.Subdural hematoma 8.Intracerebral hemorrhage 9.Seizure 10.Cerebral herniation	1	2	1	2	1.Metastatic melanoma 2.Cerebral apoplexy ( stroke) 3.Seizures 4.Brain metastases 5.Lung metastases 6.Spinal metastases 7.Carcinomatous meningitis 8.Metastatic adenocarcinoma 9.Leptomeningeal metastases 10.Breast cancer	1	4	1	1
Adverse reaction to histamine in food and beverages			1.Histamine Intolerance 2.Mast Cell Activation Syndrome (MCAS) 3.Carcinoid Syndrome 4.Hereditary Alpha Tryptasemia Syndrome (HATS) 5.Systemic Mastocytosis 6.Idiopathic Anaphylaxis 7.Gastrinoma (Zollinger-Ellison Syndrome) 8.Fabry Disease 9.Autonomic Dysreflexia 10.Familial Mediterranean Fever (FMF)	0	0	1	1	1.Hereditary angioedema (HAE) 2.Mast cell activation syndrome (MCAS) 3.Carcinoid syndrome 4.Food allergy 5.Histamine intolerance 6.Urticaria 7.Systemic lupus erythematosus (SLE) 8.Sjögren's syndrome 9.Celiac disease 10.Polymyalgia rheumatica	1	5	1	5	1.Food Allergy 2.Gastroesophageal Reflux Disease (GERD) 3.Irritable Bowel Syndrome (IBS) 4.Histamine Intolerance 5.Mastocytosis 6.Hereditary Angioedema (HAE) 7.Autoimmune Disorder 8.Atopic Dermatitis 9.Allergic Rhinitis 10.Ulcerative Colitis	1	4	1	4
Acute right limb ischemia after self-injection of crushed morphine tablets			1.Arterial Embolism 2.Peripheral Artery Disease (PAD) 3.Compartment Syndrome 4.Vasospastic Disorder (like Raynaud's Disease) 5.Ischemic Neuropathy 6.Drug-induced Vasculitis 7.Arterial Thrombosis 8.Skin Necrosis 9.Sepsis 10.Endocarditis	0	0	0	0	1.Morphine overdose 2.Arterial thrombosis 3.Arterial embolism 4.Raynaud's phenomenon 5.Thromboangiitis obliterans 6.Cold agglutinin disease 7.Cryoglobulinemia 8.Vasculitis 9.Hypothermia 10.Hypovolemia	0	0	1	2	1.Vasculitis 2.Infection 3.Embolism or thrombosis 4.Gangrene 5.Arterial insufficiency ulcers 6.Infected pseudoaneurysm 7.Arterial rupture 8.Arteriosclerotic obliteration 9.Peripheral artery disease 10.Neurological deficit.	0	0	1	3
Mixed neuroendocrine non-neuroendocrine neoplasm			1.Colorectal Cancer (CRC) 2.Ulcerative Colitis (UC) 3.Hepatitis C 4.Liver Cirrhosis 5.Portal Hypertension 6.Ascites 7.Bowel Obstruction 8.Malnutrition 9.Hyponatremia 10.Dehydration	0	0	0	0	1.Inflammatory bowel disease (IBD) 2.Colon cancer 3.Colorectal stricture 4.Diverticulitis 5.Cecal volvulus 6.Intestinal obstruction 7.Liver cirrhosis 8.Hepatitis C virus (HCV) 9.Ascites 10.Hepatic vein thrombosis	0	0	0	0	1.Ulcerative colitis 2.Large bowel obstruction 3.Neuroendocrine carcinoma 4.Adenocarcinoma 5.Hepatitis C 6.Liver cirrhosis 7.Constitutional symptoms 8.Diarrhea 9.Weight loss 10.Poor oral intake	0	0	0	0
Oncocytoma and angiomyolipoma			1.Oncocytoma 2.Renal Sarcoma 3.Metanephric adenoma 4.Papillary Renal Cell Carcinoma 5.Clear Cell Renal Cell Carcinoma 6.Renal medullary carcinoma 7.Transitional cell carcinoma 8.Renal lymphoma 9. 10.	1	1	1	1	1.Renal cell carcinoma 2.Angiomyolipoma 3.Oncocytoma 4.Wilms tumor 5.Clear cell sarcoma of the kidney 6.Pheochromocytoma 7.Transitional cell carcinoma of the kidney 8.Leiomyosarcoma 9.Metastatic carcinoma 10.Malignant lymphoma	1	2	1	2	1.Renal cell carcinoma (RCC) 2.Urothelial carcinoma (formerly transitional cell carcinoma) 3.Renal oncocytoma 4.Clear cell renal cell carcinoma 5.Papillary renal cell carcinoma 6.Chromophobe renal cell carcinoma 7.Clear cell papillary renal cell carcinoma 8.Urothelial papilloma 9.Transitional cell papilloma 10.Squamous cell carcinoma	1	3	0	0
Clostridium difficile colitis			1.Renal Cell Carcinoma (RCC), likely a subtype called Chromophobe Renal Cell Carcinoma 2.Angiomyolipoma 3.Oncocytoma 4.Renal Sarcoma 5.Metanephric adenoma 6.Papillary Renal Cell Carcinoma 7.Clear Cell Renal Cell Carcinoma 8.Renal medullary carcinoma 9.Transitional cell carcinoma 10.Renal lymphoma	0	0	0	0	1.Ischemic colitis 2.Infectious colitis (e.g., C. difficile infection) 3.Toxic colitis (due to chemotherapy) 4.Irritable bowel syndrome (IBS) 5.Ulcerative colitis 6.Crohn's disease 7.Inflammatory bowel disease (IBD) 8.Celiac disease 9.Diverticulitis 10.Appendicitis	1	2	1	2	1.Ischemic colitis 2.Infrectious diarrhea 3.Inflammatory bowel disease 4.Radiation colitis 5.Medication-induced colitis 6.Inflammatory syndrome 7.Colitis caused by microscopic colitis 8.Ulcerative colitis associated with Crohn's disease 9.Diverticulitis 10.	0	0	0	0
Malignant hypertension			1.Chronic Kidney Disease (CKD) 2.Hypertensive Emergency/Secondary Hypertension 3.Renal Artery Stenosis 4.Heart Failure 5.Hypertensive Heart Disease 6.Primary Aldosteronism 7.Pheochromocytoma 8.Cushing Syndrome 9.Polycystic Kidney Disease (PKD) 10.Systemic Lupus Erythematosus (SLE) or other Connective Tissue Disease	0	0	1	2	1.Congestive heart failure 2.Nephrotic syndrome 3.Acute kidney injury 4.Systemic lupus erythematosus 5.Antiphospholipid syndrome 6.Sarcoidosis 7.Amyloidosis 8.Primary hyperaldosteronism 9.Renal artery stenosis 10.Polycystic kidney	0	0	0	0	1.Hyperaldosteronism 2.Primary aldosteronism 3.Liddle syndrome 4.Renal artery stenosis 5.Endocrine hypertension 6.Secondary hypertension due to renal artery stenosis or renovascular disease 7.Renal cellular dysfunction (as suggested by urinalysis results including proteinuria, schistocytes, and/or hematuria) 8.Chronic kidney disease 9.Hypertensive nephropathy 10.Cardiac dysfunction	0	0	0	0
Acute hemorrhagic leukoencephalitis			1.Autoimmune Encephalitis 2.Limbic Encephalitis 3.Cerebral Vasculitis 4.Acute Disseminated Encephalomyelitis (ADEM) 5.Viral Encephalitis 6.Neurosyphilis 7.Cryptococcal Meningitis 8.Brain Abscess 9.Prion Diseases 10.Primary CNS Lymphoma or CNS Metastases	0	0	1	4	1.Bacterial meningitis 2.Viral meningitis 3.Encephalitis 4.Subarachnoid hemorrhage 5.Stroke 6.Brain abscess 7.Multiple sclerosis 8.Creutzfeldt-Jakob disease 9.Vasculitis 10.Sarcoidosis	0	0	1	3	1.Encephalitis 2.Meningitis 3.Sepsis 4.Brain Abscess 5.Cerebral Vasculitis 6.Intracerebral Hemorrhage 7.Metastatic Carcinoma 8.Autoimmune Encephalitis 9.Drug-Induced Encephalopathy 10.Hypoxic-Ischemic Encephalopathy	0	0	1	1
Hypophosphatemia triggered by respiratory alkalosis			1.Chronic Respiratory Alkalosis 2.Refeeding Syndrome 3.Hypoparathyroidism 4.Hungry Bone Syndrome 5.Drug-Induced Hypophosphatemia 6.Malabsorption or Malnutrition 7.Primary Hyperaldosteronism 8.Fanconi Syndrome 9.End-Stage Liver Disease 10.Hypophosphatasia	0	0	1	10	1.Hypophosphatemia 2.Respiratory alkalosis 3.Hyperparathyroidism 4.Vitamin D deficiency 5.Decreased parathyroid hormone 6.Sepsis 7.Acute kidney injury 8.Addison's disease 9.Malabsorption syndrome 10.Diabetic ketoacidosis	1	1	1	1	1.Hypophosphatemia 2.Guillain-Barré syndrome 3.Hypothyroidism 4.Diabetes mellitus 5.Hypercapnia 6.Hypoxia 7.Acidosis 8.Malnutrition 9.Chronic kidney disease 10.Infection	1	1	1	1
Large B-cell lymphoma transformed from Hodgkin lymphoma			1.Hodgkin's Lymphoma (HL) 2.Diffuse Large B-Cell Lymphoma (DLBCL) 3.Primary Mediastinal (Thymic) Large B-Cell Lymphoma (PMBL) 4.T-cell/Histiocyte-Rich Large B-Cell Lymphoma (THRLBCL) 5.Follicular Lymphoma 6.Composite Lymphoma 7.Anaplastic Large Cell Lymphoma (ALCL) 8.Lymphoblastic Lymphoma 9.Lymphomatoid Granulomatosis 10.Primary Bone Lymphoma	1	2	1	2	1.Malignant lymphoma 2.Metastatic bone disease 3.Sacroiliitis 4.Osteoarthritis 5.Septic arthritis 6.Inflammatory bowel disease 7.Ankylosing spondylitis 8.Rheumatoid arthritis 9.Gout 10.Pyogenic arthritis	1	1	1	1	1.Lymphoma (95%) 2.Metastatic disease (80%) 3.Benign lymphadenopathy (5%) 4.Chronic infection (10%) 5.Connective tissue disorder (5%) 6.Inflammatory disease (10%) 7.Sarcoidosis (5%) 8.Tuberculosis (5%) 9.Bone disease (5%) 10.Infectious mononucleosis (5%)	1	1	1	1
Autoimmune haemolytic anaemia	brucella induced autoimmune haemolytic anaemia and immune thrombocytopeni	brucellosis	1.Brucellosis 2.Endocarditis 3.Systemic lupus erythematosus (SLE) 4.Leukemia/Lymphoma 5.Human immunodeficiency virus (HIV) infection 6.Hepatitis 7.Autoimmune hepatitis 8.Typhoid Fever 9.Tuberculosis (TB) 10.Q Fever	1	1	1	1	1.Tuberculosis 2.Brucellosis 3.Malaria 4.Viral hepatitis 5.Autoimmune hemolytic anemia 6.Thrombocytopenia 7.Leukemia 8.Lymphoma 9.Myelodysplastic syndrome 10.Aplastic anemia	1	5	1	2	1.Brucellosis 2.Bacterial pneumonia 3.Typhoid fever 4.Malaria 5.Pneumocystis jirovecii pneumonia 6.Tuberculosis 7.Pyogenic liver abscess 8.Viral hepatitis 9.Acute lymphoblastic leukemia 10.Hypereosinophilic syndrome	0	0	1	1
Right superficial peroneal nerve schwannoma			1.Schwannoma 2.Neurofibroma 3.Lipoma 4.Fibroma 5.Sarcoma 6.Hemangioma 7.Lymphoma 8.Metastatic disease 9.Baker's cyst 10.Bursitis	1	1	1	1	1.Neurofibroma 2.Schwannoma 3.Lipoma 4.Hemangioma 5.Glomus tumor 6.Desmoid tumor 7.Nodular fasciitis 8.Epidermoid cyst 9.Pilonidal cyst 10.Giant cell tumor of the tendon sheath	1	2	1	2	1.Neurofibroma (benign nerve sheath tumor) 2.Schwannoma (benign nerve sheath tumor) 3.Peripheral nerve sheath tumor 4.Chronic inflammatory or infectious condition 5.Soft tissue sarcoma 6.Lipoma 7.Nerve compression syndrome 8.Peroneal nerve entrapment 9.Neuroma 10.Neural ganglioneuroma	1	2	1	2
Penile necrosis			1.Cocaine-induced Ischemia and Necrosis 2.Soft Tissue Infection (Cellulitis/Abscess) 3.Compartment Syndrome 4.Lymphangitis/Lymphadenitis 5.Penile Thrombophlebitis/Deep Vein Thrombosis (DVT) 6.Necrotizing Fasciitis 7.Drug-Induced Vasculopathy 8.Cutaneous Vasculitis 9.Infective Endocarditis 10.Pyoderma Gangrenosum	0	0	1	1	1.Penile gangrene 2.Cocaine-induced vasculitis 3.Infective endocarditis 4.Fournier gangrene 5.Syphilitic chancre 6.Bacterial infection 7.Herpes simplex infection 8.Lichen sclerosus 9.Traumatic injury 10.Penile cancer	0	0	1	1	1.Necrotizing fasciitis 2.Fournier's gangrene 3.Peripheral arterial embolism 4.Penile cancer 5.Ulcerative dermatitis 6.Necrotizing soft tissue infection 7.Sepsis syndrome 8.Inflammatory abacterial vulvodynia 9.Acute pelvic inflammatory disease 10.Penile tuberculosis	0	0	0	0
SARS-CoV-2 induced rhabdomyolysis			1.COVID-19 2.Acute Kidney Injury (AKI) 3.Rhabdomyolysis 4.Hepatitis 5.Electrolyte imbalances disorders 6.Acute Respiratory Distress Syndrome (ARDS) 7.Heart Failure 8.Guillain-Barré Syndrome (GBS) 9.Pneumonia 10.Sepsis or systemic inflammatory response syndrome (SIRS)	1	3	1	3	1.COVID-19 2.Acute kidney injury 3.Hyponatremia 4.Hypocalcemia 5.Hyperkalemia 6.Hypermagnesemia 7.Elevated liver enzymes 8.Elevated LDH 9.Elevated CPK 10.Myositis	0	0	0	0	1.Pneumonia 2.Sepsis 3.Acute kidney injury 4.Heart failure 5.Liver failure 6.Hypersensitivity pneumonitis 7.Interstitial lung disease 8.Pulmonary embolism 9.Acute respiratory distress syndrome 10.Pneumothorax	0	0	0	0
Heterotopic ossificans			1.idiopathic heterotopic mesenteric ossification 2.Adhesions from past abdominal surgery 3.Bowel obstruction due to foreign body or bezoar 4.Gallstone ileus 5.Inflammatory bowel disease (IBD) 6.Inguinal or ventral hernia 7.Intussusception 8.Gastroenteritis 9.Diverticulitis 10.Appendicitis	0	0	1	1	1.Small bowel obstruction 2.Cecal volvulus 3.Intussusception 4.Appendicitis 5.Diverticulitis 6.Ischemic bowel disease 7.Mesenteric ischemia 8.Crohn's disease 9.Ulcerative colitis 10.Inflammatory bowel disease	0	0	0	0	1.Ileus 2.Small bowel obstruction 3.Abdominal tumor/mass 4.Cecal mass 5.Heterotopic ossification formation 6.Terminal ileum 7.Mesenteric ossification 8.Chronic constipation 9.Abdominal-pelvic inflammatory disease 10.Abdominal-pelvic malignancy	1	5	1	5
Diffuse large B cell lymphoma			1.Hodgkin lymphoma 2.Anaplastic large cell lymphoma (ALCL) 3.Non-Hodgkin lymphoma, unspecified type 4.Myelodysplastic syndrome 5.Aplastic anemia 6.Autoimmune diseases such as systemic lupus erythematosus (SLE) 7.Metastatic cancer 8.Viral infections such as CMV or EBV 9.Megaloblastic anemia 10.Chronic alcoholism	0	0	1	3	1.Aplastic anemia 2.Chronic lymphocytic leukemia 3.Myelodysplastic syndrome 4.Hodgkin lymphoma 5.Non-Hodgkin lymphoma 6.Acute myeloid leukemia 7.Infectious mononucleosis 8.Idiopathic thrombocytopenic purpura 9.Myelofibrosis 10.Thalassemia	1	5	1	5	1.Acute lymphoblastic leukemia (ALL) 2.Chronic lymphocytic leukemia (CLL) 3.B-cell lymphoma 4.T-cell lymphoma 5.Acute myeloid leukemia (AML) 6.Hairy cell leukemia 7.Myelodysplastic syndrome (MDS) 8.Myeloproliferative neoplasm (MPN) 9.Systemic lupus erythematosus (SLE) 10.Rheumatoid arthritis (RA)	0	0	1	3
Common variable immunodeficiency			1.Chronic Hepatitis B (HBV) infection 2.Liver cirrhosis 3.Hepatocellular carcinoma (HCC) 4.Splenomegaly-related diseases 5.Vascular transformation of lymph node sinuses 6.Lymphoproliferative disorders 7.EBV related illnesses 8.Immunodeficiency conditions 9.Autoimmune diseases 10.Drug-induced liver injury or autoimmune conditions	1	8	1	8	1.Chronic Hepatitis B 2.Epstein-Barr Virus (EBV) Infection 3.Pneumonia 4.Splenomegaly 5.Ascites 6.Fever 7.Lymphadenopathy 8.Low Ig Levels 9.Isohemagglutinins Absence 10.Few Switched Memory B Cells	0	0	0	0	1.Chronic hepatitis 2.Marked splenomegaly 3.Portal hypertension 4.Pneumonia 5.Fever 6.Lymphadenopathy 7.Ascites 8.Splenomegaly 9.Elevated EBV DNA 10.Low Ig levels	0	0	0	0
Cerebral venous sinus thrombosis (CVST)			1.Cerebral Venous Sinus Thrombosis (CVST) 2.Stroke 3.Transient Ischemic Attack (TIA) 4.Encephalopathy of different etiologies 5.Seizure or Post-ictal State 6.Meningitis/Encephalitis 7.Autoimmune/Paraneoplastic syndrome 8.Hypothyroidism 9.Side effects of mRNA-1273 vaccine 10.Hypokalemia	1	1	1	1	1.Stroke 2.Septicemia 3.Thrombotic thrombocytopenic purpura (TTP) 4.Antiphospholipid syndrome (APS) 5.Inflammatory bowel disease (IBD) 6.Cerebral venous sinus thrombosis (CVST) 7.Vasculitis 8.Brain tumor 9.Multiple sclerosis (MS) 10.Subarachnoid hemorrhage	1	6	1	6	1.Cerebral venous thrombosis (CVT) 2.Ischemic stroke 3.Moyamoya disease 4.Vasculitis 5.Thyroid storm 6.Sepsis 7.Medication side effects 8.Electrolyte imbalance 9. 10.	1	1	1	1
Mitral valve vegetation with Pasteurella multicoda			1.Digoxin toxicity 2.Infective endocarditis 3.Congestive heart failure exacerbation 4.Acute kidney injury (AKI) 5.Hyponatremia 6.Atrial fibrillation exacerbation 7.Rheumatic heart disease progression 8.Pasteurella multocida infection 9.Sepsis 10.Cerebrovascular accident (Stroke)	1	8	1	2	1.Infective endocarditis 2.Congestive heart failure 3.Digoxin toxicity 4.Myocardial infarction 5.Arrhythmia 6.Pneumonia 7.Pulmonary edema 8.Sepsis 9.Stroke 10.Metastatic cancer	1	1	1	1	1.Digoxin toxicity 2.Heart failure 3.Pneumonia 4.Rheumatic heart disease 5.Chronic kidney disease 6.Atrial fibrillation 7.Chronic obstructive pulmonary disease 8.Diabetes mellitus 9.Chronic mitral valve disease 10.Sepsis	0	0	0	0
Immune-mediated myocarditis	pulmonary vasculitis	myositis • thrombocytopenia	1.Rhabdomyolysis 2.Acute Myocarditis 3.Congestive Heart Failure 4.Vaccine-Related Myocarditis or Myositis 5.Pneumonia 6.Interstitial Lung Disease (ILD) 7.Pulmonary Embolism 8.Systemic Lupus Erythematosus (SLE) 9.Adult-Onset Still's Disease 10.Vasculitis	1	2	1	4	1.Myocarditis 2.Myositis 3.Deep vein thrombosis (DVT) 4.Pulmonary embolism 5.Acute kidney injury 6.High anion gap metabolic acidosis 7.Septic shock 8.Necrotizing fasciitis 9.Compartment syndrome 10.COVID-19	1	1	1	1	1.Acute respiratory distress syndrome (ARDS) 2.Sepsis 3.Pneumonia 4.Myocarditis 5.Cardiac arrhythmia 6.Pulmonary embolism 7.Myositis 8.Pericarditis 9.Gastroesophageal reflux disease (GERD) 10.Anxiety	1	4	1	4
Erdheim-Chester disease			1.Erdheim-Chester Disease 2.Langerhans Cell Histiocytosis (LCH) 3.Adult-Onset Still's Disease 4.Systemic lupus erythematosus (SLE) 5.Vasculitis (e.g., Polyarteritis nodosa or Wegener's granulomatosis) 6.Sarcoidosis 7.Rosai-Dorfman Disease 8.Metastatic Melanoma 9.Leukemia or Lymphoma 10.Infections	1	1	1	1	1.Metastatic melanoma 2.Langerhans cell histiocytosis 3.Erdheim-Chester disease 4.Castleman disease 5.Sarcoidosis 6.Multicentric Castleman disease 7.POEMS syndrome 8.Rosai-Dorfman disease 9.Erdheim-Chester disease with sarcoid-like features 10.Hematopoietic neoplasm	1	3	1	3	1.Neuroendocrine carcinoma (BRAF V600E mutation is highly associated with it) 2.Multiple myeloma (based on symptoms and bone marrow activity) 3.Metastatic malignant melanoma (based on hyperpigmentation of the skin) 4.Intestinal infarction (due to the abdominal pain) 5.Omental torsion (related to a twisted intestine) 6.Pericarditis (inflammation around the heart) 7.Abscesses of the abdominal wall …	0	0	0	0
Spontaneous intercostal arterial rupture			1.Aortic Dissection 2.Pulmonary Embolism (PE) 3.Acute Coronary Syndrome (ACS) 4.Kidney Stones 5.Pancreatitis 6.Peptic Ulcer Disease 7.Spinal disc herniation 8.Muscular Strain or Injury 9.Pneumonia 10.Gallbladder disease	0	0	0	0	1.Aortic dissection 2.Pulmonary embolism 3.Acute coronary syndrome 4.Herniated disc 5.Spinal stenosis 6.Spondylolisthesis 7.Myofascial pain syndrome 8.Fibromyalgia 9.Ankylosing spondylitis 10.Osteoarthritis	0	0	0	0	1.Spontaneous rupture of an intercostal artery 2.Aortic dissection 3.Pulmonary embolism 4.Acute coronary syndrome 5.Neurofibromatosis 6.Ehlers-Danlos syndrome 7.Thoracic aortic aneurysm 8.Thoracic aortic dissection 9.Inflammatory diseases (e.g., Takayasu arteritis) 10.Trauma/fracture (vertebral compression fracture).	1	1	1	1
Syndrome of inadequate antidiuretic hormone secretion (SIADH)			1.Syndrome of Inappropriate Antidiuretic Hormone Secretion (SIADH) 2.Medication-induced hyponatremia 3.Cisplatin-induced hyponatremia 4.Dehydration 5.Hypothyroidism 6.Adrenal insufficiency 7.Nephrotic syndrome 8.Chronic kidney disease 9.Liver cirrhosis 10.Heart failure	1	1	1	1	1.Hyponatremia 2.SIADH 3.Cisplatin toxicity 4.Mannitol toxicity 5.Diuretics 6.Diabetes insipidus 7.Adrenal insufficiency 8.Nephrotic syndrome 9.Uremia 10.Hypercalcemia	1	2	1	2	1.Hypernatremia 2.Syndrome of inappropriate antidiuretic hormone (SIADH) 3.Diabetes insipidus 4.Nephrogenic diabetes insipidus 5.Heart failure 6.Nephrotic syndrome 7.Acute interstitial nephritis 8.Acute kidney injury 9.Chronic kidney disease 10.Hypovolemia	1	2	1	2
Metastatic renal cell carcinoma to thyroid gland			1.Metastatic Renal Cell Carcinoma (RCC) 2.Thyroid Cancer 3.Tracheal Tumor 4.Goiter with Tracheal Invasion 5.Laryngeal Cancer 6.Lymphoma 7.Parathyroid Carcinoma 8.Anaplastic Thyroid Carcinoma 9.Metastatic Lung Cancer 10.Esophageal Cancer	1	1	1	1	1.Thyroid cancer 2.Tracheal cancer 3.Lung cancer 4.Renal cell carcinoma 5.Metastatic cancer 6.Hemoptysis 7.Stridor 8.Dysphagia 9.Neck mass 10.Dyspnea	1	5	1	4	1.Thyroid carcinoma 2.Tracheobronchial tumor 3.Tracheal obstruction 4.Airway stridor 5.Hemoptysis 6.Thyroid adenoma 7.Thyroid nodule 8.Thyroiditis 9.Goiter 10.Mediastinitis	0	0	1	1
Guillain-Barré syndrome			1.Guillain-Barré syndrome (GBS) 2.Chronic Inflammatory Demyelinating Polyneuropathy (CIDP) 3.Vasculitic Neuropathy 4.Paraneoplastic Polyneuropathy 5.Diabetic Peripheral Neuropathy 6.Toxic or Drug-Induced Neuropathy 7.Polyneuropathy due to Nutritional Deficiency 8.Porphyria 9.Critical Illness Polyneuropathy 10.Amyloid Neuropathy	1	1	1	1	1.Guillain-Barré syndrome 2.Acute inflammatory demyelinating polyneuropathy (AIDP) 3.Miller Fisher syndrome 4.Multifocal motor neuropathy (MMN) 5.Chronic inflammatory demyelinating polyneuropathy (CIDP) 6.Porphyria 7.Sarcoidosis 8.Lyme disease 9.Vitamin B12 deficiency 10.Hypothyroidism	1	1	1	1	1.Guillain-Barre Syndrome 2.Diabetic Polyneuropathy 3.Chronic Inflammatory Demyelinating Polyneuropathy 4.Polyneuropathy Associated with Prostate Cancer 5.Morton's Neuroma 6.Chronic Demyelinating Polyneuropathy 7.Multiple Mononeuropathy 8.Mononeuritis Multiplex 9.Peripheral Neuropathy Unspecified 10.Post-Vaccination Neuropathy	1	1	1	1
long COVID or post-acute sequelae of COVID-19			1.severe COVID-19 pneumonia 2.Acute Respiratory Distress Syndrome (ARDS) 3.Bronchial Asthma Exacerbation 4.Post-Acute Sequelae of SARS-CoV-2 infection (PASC), also known as Long COVID 5.Organizing Pneumonia (previously Bronchiolitis Obliterans Organizing Pneumonia or BOOP) 6.COVID-19-Induced Pulmonary Fibrosis 7.Post-Intensive Care Syndrome (PICS) 8.Secondary Bacterial Pneumonia 9.Ventilator-Indu…	1	4	1	4	1.Severe COVID-19 pneumonia 2.Asthma exacerbation 3.Organizing pneumonia 4.Pulmonary fibrosis 5.Pneumonia 6.Bronchiolitis 7.Lung cancer 8.Heart failure 9.Pleurisy 10.Interstitial lung disease	0	0	0	0	1.Bronchial asthma 2.COVID-19 pneumonia 3.Acute respiratory failure 4.Asthma exacerbation 5.Pneumonia 6.Severe acute respiratory syndrome (SARS) 7.Chronic obstructive pulmonary disease (COPD) 8.Pulmonary embolism 9.Lung cancer 10.Tuberculosis	0	0	0	0
sialocele			1.Post-traumatic Sialocele or Salivary Gland Pseudocyst 2.Salivary gland Neoplasm 3.Sialadenitis 4.Salivary Stone (Sialolithiasis) 5.Lymphadenopathy 6.Lymphoepithelial cyst 7.Metastatic cancer 8.Abscess formation 9.Vascular malformations 10.Tuberculosis or other granulomatous diseases	1	1	0	0	1.Submandibular gland laceration 2.Submandibular sialadenitis 3.Submandibular abscess 4.Submandibular sialometaplasia 5.Warthin's tumor 6.Mucoepidermoid carcinoma 7.Adenocarcinoma 8.Oncocytoma 9.Lymphangioma 10.Hemangiopericytoma	0	0	0	0	1.Neck abscess 2.Submandibular gland laceration 3.Perichondritis of the thyroid cartilage 4.Internal carotid artery injury 5.Retropharyngeal abscess 6.Pharyngeal laceration 7.Hypopharyngeal perforation 8.Trauma to the recurrent laryngeal nerve 9.Neck cellulitis 10.Emphysema	0	0	0	0
spontaneous bacterial peritonitis caused by Listeria monocytogenes			1.Spontaneous bacterial peritonitis (SBP) 2.Listeria infection/sepsis 3.Heart failure exacerbation 4.Acute kidney injury (AKI) 5.Hepatic encephalopathy 6.Clostridium difficile infection (CDI) 7.Ischemic colitis 8.Infective endocarditis 9.Diverticulitis 10.Cholecystitis or biliary tract infection	1	1	1	1	1.Listeria monocytogenes 2.Streptococcus pneumoniae 3.Escherichia coli 4.Salmonella spp. 5.Klebsiella pneumoniae 6.Yersinia enterocolitica 7.Campylobacter jejuni 8.Shigella spp. 9.Vibrio cholerae 10.Entamoeba histolytica	1	1	1	1	1.Sepsis 2.Urinary tract infection 3.Acute kidney injury 4.Pneumonia 5.Gastrointestinal bleeding 6.Small bowel obstruction 7.Listeriosis 8.Congestive heart failure 9.Liver disease 10.Diverticulitis	1	7	1	7
Cerebral venous sinus thrombosis (CVST) post first dose of Pfizer-BioNTech BNT162b2 mRNA COVID-19 vaccine			1.Cerebral Venous Sinus Thrombosis (CVST) 2.Migraine 3.Tension-type headache 4.Giant Cell Arteritis 5.Cluster headache 6.Secondary headache due to another condition (e.g. sinusitis, hypertension) 7.Subarachnoid hemorrhage 8.Pseudotumor cerebri (Idiopathic Intracranial Hypertension) 9.Hemiplegic migraine 10.Trigeminal autonomic cephalalgias	1	1	1	1	1.Sinus thrombosis 2.Meningitis 3.Brain tumor 4.Subarachnoid hemorrhage 5.Cerebral venous sinus thrombosis 6.Giant cell arteritis 7.Temporal arteritis 8.Migraine 9.Tension headache 10.Intracranial hypertension	1	5	1	5	1.Cerebral venous thrombosis 2.Headache disorder 3.Migraine 4.Tension-type headache 5.Medication overuse headache 6.Occipital neuralgia 7.Temple headache 8.Hypertension 9.Chronic migraine 10.Medication-related headache	1	1	1	1
Infective endocarditis of mechanical aortic valve			1.Infective endocarditis 2.Urinary tract infection/pyelonephritis 3.Bacterial sepsis 4.Prosthetic valve infection 5.Intra-abdominal abscess or infection 6.Pneumonia 7.Hematological malignancies 8.Autoimmune conditions 9.Tuberculosis 10.N. elongata bacteremia of unknown source	1	1	1	1	1.Infective endocarditis 2.Bacterial pneumonia 3.Septicemia 4.Urinary tract infection 5.Viral illness 6.Myocardial infarction 7.Stroke 8.Heart failure 9.Anemia 10.Hemolytic uremic syndrome	1	1	1	1	1.Endocarditis 2.Infective Endocarditis 3.Meningitis 4.Sepsis 5.Bloodstream infection 6.Pneumonia 7.Urinary tract infection 8.Necrotizing soft tissue infection 9.Osteomyelitis 10.Influenza	1	2	1	2
Multisystem sarcoidosis with visceral and vertebral disease			1.Extrapulmonary Sarcoidosis 2.Metastatic Cancer 3.Multiple Myeloma 4.Tuberculosis 5.Autoimmune Hepatitis 6.Granulomatous Disease 7.Lymphoma 8.Primary Hyperparathyroidism 9.Fungal or Parasitic Infection 10.Chronic Kidney Disease	1	1	1	1	1.Sarcoidosis 2.Multiple myeloma 3.Metastatic cancer 4.Lymphoma 5.Infection 6.Autoimmune disorder 7.Vasculitis 8.Paraneoplastic syndrome 9.Thrombotic microangiopathy 10.Hemochromatosis	1	1	1	1	1.Metastatic disease (85%) 2.Multiple myeloma (15%) 3.Osteomyelitis (5%) 4.Chronic inflammatory condition (2%) 5.Tuberculosis (1%) 6. 7. 8. 9. 10.	0	0	0	0
Piriformis syndrome			1.Piriformis Syndrome 2.Sciatica 3.Lumbar Spinal Stenosis 4.Lumbar Disc Herniation 5.Sacroiliac Joint Dysfunction 6.Lumbar Radiculopathy 7.Hip Osteoarthritis 8.Ischial Bursitis (also known as weaver's bottom) 9.Hamstring Injury or Strain 10.Peripheral Vascular Disease	1	1	1	1	1.Piriformis syndrome 2.Lumbar radiculopathy 3.Sacroiliac joint pain 4.Gluteal tendinopathy 5.Trochanteric bursitis 6.Hip osteoarthritis 7.Iliopsoas bursitis 8.Meralgia paresthetica 9.Sciatica 10.Myofascial pain syndrome	1	1	1	1	1.Piriformis syndrome 2.Sciatica 3.Gluteal muscle strain 4.Hip bursitis 5.Hip osteoarthritis 6.Sacroiliac joint dysfunction 7.Lower back strain 8.Facet joint sprain 9.Psoas abscess 10.Chronic exertional compartment syndrome	1	1	1	1
Hemorrhage			1.Postoperative Hematoma 2.Postoperative Anemia 3.Postoperative Infection 4.Surgical Complication (Seroma) 5.Venous Thromboembolism (VTE) 6.Fat Embolism Syndrome 7.Heart Failure/Arrhythmia 8.Kidney Injury 9.Lidocaine Toxicity 10.Postoperative Complication (Hemorrhagic Shock)	0	0	1	1	1.Hematoma 2.Hypovolemia 3.Thrombosis 4.Fat embolism 5.Acute kidney injury 6.Sepsis 7.Cardiac arrhythmia 8.Pulmonary embolism 9.Septic shock 10.Death	0	0	1	1	1.Hemorrhagic shock 2.Acute renal failure 3.Hypovolemic shock 4.Hypotensive shock 5.Postoperative complications 6.Surgical site infection 7.Sepsis 8.Pulmonary embolism 9.Cardiac arrest 10.Hypocalcemia	0	0	1	1
Sinonasal inverted papilloma			1.Inverted Papilloma 2.Ossifying Fibroma 3.Osteoma 4.Fibrous Dysplasia 5.Nasal Polyps 6.Sinonasal Undifferentiated Carcinoma (SNUC) 7.Ethmoid Sinusitis with complications 8.Squamous Cell Carcinoma 9.Nasopharyngeal carcinoma 10.Chondrosarcoma	1	1	1	1	1.Inverted papilloma 2.Squamous cell carcinoma 3.Adenoid cystic carcinoma 4.Mucoepidermoid carcinoma 5.Esthesioneuroblastoma 6.Olfactory neuroblastoma 7.Nasopharyngeal carcinoma 8.Sinonasal undifferentiated carcinoma 9.Sclerosing sinonasal papillomatosis 10.Juvenile nasopharyngeal angiofibroma	1	1	1	1	1.Chronic rhinosinusitis 2.nasal polyps 3.Nasal tumors, benign 4.Inverted papilloma 5.Osteoma 6.Meningioma 7.Pitutary adenoma 8.Chronic rhinosinusitis with intracranial extensions 9.Nasal Cavity hemangioma 10.Esthesioneuroblastoma	1	4	1	4
Pituitary carcinoma			1.Pituitary Adenoma 2.Meningioma 3.Intracranial Metastasis 4.Atypical Pituitary Adenoma 5.Carcinoid Tumor 6.Multiple Endocrine Neoplasia type 1 (MEN1) 7.Lymphoma 8.Glioma 9.Paraneoplastic Syndrome 10.Prolactinoma	0	0	1	1	1.Pituitary adenoma 2.Meningioma 3.Metastatic cancer 4.Craniopharyngioma 5.Germinoma 6.Chordoma 7.Pinealoma 8.Lymphoma 9.Metastasis from endometrial adenocarcinoma 10.Sarcoidosis	0	0	1	1	1.Recurrent pituitary adenoma (5%) 2.Meningioma (20%) 3.Pituitary carcinoma (15%) 4.Cushing syndrome (10%) 5.Acromegaly (5%) 6.Multiple meningiomata (10%) 7.Secondary adrenocorticotropic hormone (ACTH) hypersecretion (5%) 8.Primary adrenocorticotropic hormone (ACTH) hypersecretion (10%) 9.Pituitary hyperplasia (5%) 10.Hypopituitarism (1%)	1	3	1	3
nonocclusive mesenteric ischemia	Bilateral renal artery vasoconstriction		1.Ischemic colitis 2.Acute pancreatitis 3.Acute liver failure 4.Septic shock 5.Hypovolemic shock 6.Acute renal failure 7.Disseminated intravascular coagulation (DIC) 8.Toxic shock syndrome 9.Addisonian crisis 10.Myocardial infarction	0	0	0	0	1.Septic shock 2.Acute colonic pseudo-obstruction 3.Ischemic colitis 4.Acute renal tubular necrosis 5.Hypoadrenalism 6.Hypothyroidism 7.Gastric cancer 8.Thrombosis of the superior mesenteric artery 9.Thrombosis of the renal arteries 10.Osteoporosis	0	0	0	0	1.Septic shock 2.Hemorrhagic shock 3.Hypovolemic shock 4.Metabolic acidosis 5.Hypoglycemia 6.Anemia 7.Coagulopathy 8.Hepatic dysfunction 9.Renal dysfunction 10.Hypothyroidism	0	0	0	0
left ventricular outflow obstructions due to Chordal systolic anterior motion			1.Residual Pulmonary Stenosis 2.Obstructive Coronary Artery Disease (CAD) 3.Right Ventricular Outflow Tract (RVOT) Obstruction 4.Heart Failure 5.Arrhythmias 6.Pulmonary Hypertension 7.Residual or Recurrent Defects Post-Mustard Procedure 8.Endocarditis 9.Pulmonary Embolism 10.Lifestyle-Related Conditions	0	0	0	0	1.Congenital heart defect (D-TGA) 2.Valve disease 3.Cardiomyopathy 4.Arrhythmia 5.Pulmonary hypertension 6.Hypoxia 7.Sleep apnea 8.Anemia 9.Thyroid disorder 10.Infection	0	0	0	0	1.Systemic ventricular expansion of the septum into the pulmonary ventricular outflow tract (high likelihood) 2.Pulmonary hypertension (Moderate) 3.Deterioration in left ventricular systolic function (Moderate) 4.Subpulmonic stenosis recurrence (Moderate) 5.Aortic stenosis (Low likelihood) 6.Atrial septal defect (Low likelihood) 7.Pulmonary embolism (Low likelihood) 8.Pulmonary artery hypertensio…	0	0	0	0
Rocky Mountain spotted fever			1.Tick-borne diseases (Rocky Mountain Spotted Fever (RMSF), Ehrlichiosis) 2.Drug reaction or Drug rash 3.Mitotane adverse effects 4.Adrenal insufficiency crisis 5.Addisonian crisis 6.Autoimmune disease 7.Acute Interstitial Nephritis 8.Viral exanthem 9.Paraneoplastic syndrome 10.Secondary infection	1	1	1	1	1.Adrenal insufficiency 2.Urinary tract infection 3.Paraneoplastic syndrome of inappropriate antidiuretic hormone secretion 4.Acute kidney injury 5.Hyponatremia 6.Fever 7.Rash 8.Tick bite 9.Infection 10.Other	0	0	1	8	1.Hyponatremia 2.Adrenal insufficiency 3.Inappropriate antidiuretic hormone secretion 4.Hypovolemic shock 5.Sepsis 6.Tick-borne illness (considering the presence of the Amblyomma/Lone Star tick on the patient's body) 7.Uremic syndrome 8.Allergic reaction to medication (ciprofloxacin or ceftriaxone) 9.Adrenal cortical carcinoma metastasis 10.Folliculitis (minimal, as there was no report of painful…	1	6	1	6
Distal renal tubular acidosis (dRTA)			1.Hepatorenal syndrome 2.Addison's disease 3.Hyperaldosteronism 4.Hypokalemic periodic paralysis 5.Diabetic ketoacidosis 6.Lactic acidosis 7.Renal tubular acidosis 8.Autoimmune adrenalitis 9.Gitelman syndrome 10.Cushing's syndrome	1	7	1	7	1.Autoimmune pancreatitis 2.Primary hyperparathyroidism 3.Metabolic acidosis 4.Hypokalemia 5.Chronic kidney disease 6.Tubulointerstitial nephritis 7.Adrenal insufficiency 8.Bartter syndrome 9.Gitelman syndrome 10.Diarrhea	0	0	0	0	1.Autoimmune hepatitis flare-up 2.Chronic kidney disease 3.Hypokalemic periodic paralysis 4.Primary hyperparathyroidism 5.Diabetic ketoacidosis 6.Hypothyroidism 7.Bartter syndrome 8.Diuretic phase of primary aldosteronism 9.Acquired partial lipodystrophy 10.Hepatorenal syndrome.	0	0	0	0
Abdominal cocoon syndrome			1.Strangulated Inguinal Hernia 2.Intestinal Obstruction 3.Peritonitis 4.Ischemic Bowel Disease 5.Sepsis 6.Adhesive disease/Adhesive Small Bowel Obstruction 7.Richter's Hernia 8.Fournier's gangrene 9.Encapsulating Peritoneal Sclerosis (EPS) 10.Tuberculous Peritonitis	0	0	1	9	1.Incarcerated inguinal hernia (IGH) 2.Strangulated IGH 3.Richter hernia 4.Maydl hernia 5.Torsion of the testis 6.Appendicitis 7.Diverticulitis 8.Inflammatory bowel disease 9.Bowel obstruction 10.Peritonitis	0	0	0	0	1.Intestinal obstruction 2.Strangulated inguinal hernia 3.Ischemic bowel disease 4.Abscess 5.Sepsis 6.Hemorrhage 7.Intestinal necrosis 8.Intestinal fistula 9.Chronic constipation 10.Reducible hernia	0	0	0	0
Necrotizing myopathy			1.Systemic Lupus Erythematosus (SLE) flare 2.Drug-induced lupus 3.Lupus myositis 4.Mixed connective tissue disease (MCTD) 5.Overlap syndrome 6.Rhabdomyolysis 7.Infectious myositis 8.Vasculitis 9.Autoimmune hepatitis 10.Dermatomyositis	0	0	0	0	1.Systemic lupus erythematosus (SLE) 2.Necrotizing myopathy 3.Polymyositis 4.Dermatomyositis 5.Juvenile dermatomyositis 6.Overlap myositis 7.Steroid-induced myopathy 8.Inflammatory myopathy 9.Vasculitic myopathy 10.Infection-related myositis	1	2	1	2	1.Systemic lupus erythematosus (SLE) 2.Lupus nephritis 3.Rhabdomyolysis 4.Myositis 5.Polymyositis 6.Dermatomyositis 7.Myasthenia gravis 8.Multiple sclerosis 9.Sjogren's syndrome 10.Rheumatoid arthritis	0	0	1	4
Mediastinal yolk sac tumor	yolk sac tumor		1.Mediastinal Non-Seminomatous Germ Cell Tumor 2.Mediastinal Seminoma 3.Primary Mediastinal Carcinoma 4.Thymoma or Thymic Carcinoma 5.Lymphoma 6.Lung Cancer 7.Teratoma 8.Sarcoma 9.Pericarditis or Myocarditis 10.Endocrine tumors	1	1	1	1	1.Acute pericarditis 2.Pericardial effusion 3.Mediastinal mass 4.Germ cell tumor 5.Lymphoma 6.Thymoma 7.Mesothelioma 8.Metastatic cancer 9.Hodgkin lymphoma 10.Non-Hodgkin lymphoma	1	3	1	4	1.Germ cell tumor 2.Pericarditis 3.Colorectal cancer 4.Hodgkin's lymphoma 5.Non-Hodgkin's lymphoma 6.Acute myeloid leukemia 7.Anxiety 8.Pneumonia 9.Neck masses (benign or malignant) 10.Hypersplenism	1	1	1	1
Thyrotoxicosis-induced cardiomyopathy			1.Thyrotoxicosis, particularly Graves' disease 2.Hyperthyroid-induced cardiomyopathy 3.Atrial Fibrillation 4.Congestive Heart Failure (CHF) 5.Hypertrophic Cardiomyopathy 6.Thyroid storm 7.Dilated cardiomyopathy 8.Pulmonary embolism 9.Ischemic heart disease 10.Anemia	1	2	1	2	1.Atrial fibrillation 2.Hyperthyroidism 3.Heart failure 4.Thyrotoxicosis 5.Thyroid storm 6.Graves' disease 7.Toxic multinodular goiter 8.Subacute thyroiditis 9.Hashimoto's thyroiditis 10.Lupus	1	4	1	4	1.Atrial fibrillation 2.Congestive heart failure 3.Thyrotoxicosis 4.Hypothyroidism 5.Pitting edema 6.Lower extremities edema 7.Apical impulse at the 6th intercostal space and anterior axillary line 8.Irregular heart rhythm 9.Hand tremors 10.Palpitations	1	3	1	3
SARS-COV-2 reinfection			1.COVID-19 (SARS-CoV-2 infection) 2.Bacterial Pneumonia 3.Fungal Pneumonia 4.Pneumocystis Pneumonia (PCP) 5.Influenza 6.Chemotherapy-induced Lung Toxicity 7.Tuberculosis 8.Non-Hodgkin Lymphoma (NHL) Relapse 9.Aspiration Pneumonia 10.Acute Bronchitis	1	1	1	1	1.COVID-19 2.Pneumonia 3.Pulmonary edema 4.Acute respiratory distress syndrome 5.Interstitial lung disease 6.Tuberculosis 7.Aspergillosis 8.Histoplasmosis 9.Cryptococcosis 10.Legionnaires' disease	1	1	1	1	1.Pneumonia (interstitial pneumonia) 2.Influenza 3.Pneumocystis pneumonia 4.Bronchitis 5.Acute respiratory distress syndrome 6.Chronic obstructive pulmonary disease 7.Pulmonary embolism 8.Asthma 9.Cystic fibrosis 10.Tuberculosis	0	0	0	0
Ectopic metastatic calcification			1.Secondary Hyperparathyroidism 2.Osteomalacia 3.Chronic Kidney Disease-Mineral and Bone Disorder (CKD-MBD) 4.Osteoarthritis 5.Osteoporosis 6.Renal Osteodystrophy 7.Calciphylaxis 8.Adynamic Bone Disease 9.Vitamin D Deficiency 10.Hypercalcemia of Malignancy	0	0	0	0	1.Chronic kidney disease (CKD) 2.Hyperparathyroidism 3.Metastatic calcification 4.Hypovitaminosis D 5.Vitamin D deficiency 6.Hyperphosphatemia 7.Hypocalcemia 8.Hypermagnesemia 9.Hypoparathyroidism 10.Hypomagnesemia	1	3	1	3	1.End-stage renal disease (ESRD) due to cANCA-associated systemic vasculitis with rapid-progressive glomerulonephritis 2.Chronic kidney disease (CKD) 3.Secondary hyperparathyroidism 4.Hypercalcemia 5.Hyperphosphatemia 6.Osteomalacia 7.Osteoporosis 8.Chronic pain 9.Hypertension 10.Hypersensitivity reactions to phosphate binders.	0	0	0	0
Drug reaction			1.Cefepime-induced neurotoxicity 2.End-stage renal disease-related complications 3.Severe sepsis or septic shock from ESBL E. coli 4.Dialysis disequilibrium syndrome 5.Stroke 6.Hypertensive encephalopathy 7.Metabolic encephalopathy 8.Nonconvulsive status epilepticus 9.Drug interactions or side effects 10.CNS Infection	0	0	1	1	1.Cefepime-induced encephalopathy 2.Seizure disorder 3.Encephalitis 4.Meningitis 5.Subdural hematoma 6.Intracerebral hemorrhage 7.Brain abscess 8.Metastatic brain tumor 9.Cerebrovascular accident 10.Hepatic encephalopathy	0	0	1	1	1.Nonconvulsive status epilepticus 2.Seizures 3.Confusion 4.Encephalopathy 5.Renal impairment 6.Electrolyte imbalance 7.Hypersomnia 8.Hyperventilation 9.Hypotension 10.Bradycardia	0	0	0	0
BRASH (bradycardia, renal failure, atrioventricular blockade, shock, and hyperkalemia) syndrome			1.Hyperkalemia 2.Bradycardia due to medication side effect 3.Hypothyroidism 4.Heart block 5.Cardiac ischemia/infarction 6.Uremic pericarditis 7.Sepsis 8.Neurological conditions 9.Addison's disease 10.Acute kidney injury or worsening of chronic kidney disease	0	0	0	0	1.Medication-induced bradycardia 2.Hypothyroidism 3.Sick sinus syndrome 4.Lyme disease 5.Myocarditis 6.Pericarditis 7.Heart block 8.Arrhythmogenic right ventricular cardiomyopathy 9.Long QT syndrome 10.Brugada syndrome	0	0	0	0	1.Sinus bradycardia 2.Heart failure (Stage C) 3.Hypertension-induced nephropathy ( chronic kidney disease stage 4) 4.Hyperkalemia 5.Hypokalemia 6.Psoriasis 7.Drug-induced bradycardia 8.Hypertensive emergency 9.TSHoma 10.Essential hypertension	0	0	0	0
Neuromyelitis optica			1.Neuromyelitis Optica Spectrum Disorder (NMOSD) 2.Autoimmune Encephalitis 3.Wernicke's Encephalopathy 4.Posterior Reversible Encephalopathy Syndrome (PRES) 5.CNS Vasculitis 6.Multiple Sclerosis (MS) 7.Hypothyroidism / Postpartum Thyroiditis 8.Sarcoidosis 9.Cerebral Amyloid Angiopathy (CAA) 10.Hypopituitarism / Sheehan's Syndrome	1	1	1	1	1.Non-alcoholic Wernicke's encephalopathy 2.Encephalitis 3.Sepsis 4.Meningitis 5.Brain abscess 6.Guillain-Barré syndrome 7.Multiple sclerosis 8.Stroke 9.Hyponatremia 10.Postpartum depression	0	0	0	0	1.Meningitis/encephalitis 2.Acute disseminated encephalomyelitis 3.Wernicke-Korsakoff syndrome 4.Autoimmune encephalitis 5.Drug-induced psychosis 6.Hashimoto's encephalopathy 7.Myasthenia gravis 8.Hypothyroidism 9.Hyponatremia/SIADH 10.Psychosis	0	0	0	0
Pulmonary stenosis and heart failure 24 years after surgical correction with the Rastelli procedure for congenital D-TGA, VSD, and pulmonary atresia			1.Pulmonary valve stenosis or obstruction 2.Pulmonary Hypertension 3.Heart Failure 4.Arrhythmia 5.Conduit Dysfunction or Degeneration 6.Endocarditis 7.Restrictive or Constrictive Pericarditis 8.Pulmonary Embolism 9.Recurrent Brain Abscess or CNS Infection 10.Chronic Thromboembolic Disease	1	1	1	1	1.Pulmonary stenosis 2.Pulmonary atresia 3.Ventricular septal defect 4.Right ventricular hypertrophy 5.Right bundle branch block 6.Congestive heart failure 7.Brain abscess 8.Seizure disorder 9.Anti-epileptic drug side effects 10.Other congenital heart defects	1	1	1	1	1.Pulmonary valve stenosis 2.Right ventricular dysfunction/failure 3.Pulmonary artery hypertension 4.Atrial fibrillation/flutter 5.Heart failure with preserved ejection fraction (HFpEF) 6.Chronic obstructive pulmonary disease (COPD) 7.Sleep apnea syndrome 8.Venous thromboembolism 9.Left ventricular dysfunction/failure 10.Myocardial infarction/ischemia	1	1	1	1
Diamond-Blackfan anemia			1.Diamond-Blackfan Anemia (DBA) 2.Myelodysplastic Syndrome (MDS) 3.Aplastic Anemia 4.Paroxysmal Nocturnal Hemoglobinuria (PNH) 5.Iron-refractory Iron Deficiency Anemia (IRIDA) 6.Autoimmune Hemolytic Anemia (AIHA) 7.Chronic Kidney Disease (CKD) 8.Thalassemia 9.Vitamin B12 or Folate Deficiency 10.Anemia of Chronic Disease (also known as Anemia of Inflammation)	1	1	1	1	1.Thalassemia 2.Myelodysplastic syndrome 3.Aplastic anemia 4.Parvovirus B19 infection 5.Hemolytic anemia 6.Sickle cell anemia 7.Autoimmune hemolytic anemia 8.Diamond-Blackfan anemia 9.Fanconi anemia 10.Inherited bone marrow failure syndromes	1	8	1	8	1.Sickle cell disease 2.Anemia 3.Iron deficiency anemia 4.Thalassemia 5.Myelodysplastic syndrome (MDS) 6.Paroxysmal nocturnal hemoglobinuria (PNH) 7.Autoimmune hemolytic anemia (AIHA) 8.Spherocytosis 9.Hereditary spherocytosis 10.Hemophagocytic lymphohistiocytosis (HLH)	0	0	0	0
5-oxoproline toxicity			1.5-Oxoprolinuria (Pyroglutamic Aciduria) 2.Chronic Kidney Disease 3.Acute Tubular Necrosis 4.Malignancy-related Metabolic Acidosis 5.Diabetic Ketoacidosis (DKA) 6.Starvation Ketosis 7.Drug-induced Nephrotoxicity 8.Hyperaldosteronism 9.Prostate Cancer Progression or Metastasis 10.Adrenal Insufficiency	1	1	1	1	1.Acetaminophen toxicity 2.Salicylate toxicity 3.D-lactic acidosis 4.Starvation ketosis 5.Renal tubular acidosis 6.Metabolic acidosis 7.Hypoglycemia 8.Hyponatremia 9.Hypernatremia 10.Hypokalemia	0	0	1	1	1.Myelodysplastic syndrome 2.Prostate cancer 3.Chronic low back pain 4.Hypertension 5.Depression 6.Anion gap metabolic acidosis 7.Hypernatremia 8.Acute kidney injury 9.Starvation ketosis 10.Salicylate toxicity	0	0	0	0
Pancreatopleural fistula			1.Pleural Effusion 2.Pancreatic Pseudocyst 3.Exudative Pleural Effusion 4.Recurrent Acute Pancreatitis 5.Pulmonary Embolism 6.Congestive Heart Failure 7.Hypothyroidism-related Pleural Effusion 8.Pancreatic Cancer 9.Pneumonia or other lung disease 10.Thoracic or Subphrenic Abscess	0	0	1	1	1.Pancreaticopleural fistula 2.Pulmonary embolism 3.Acute pancreatitis 4.Pulmonary edema 5.Pleural effusion 6.Hypothyroidism 7.Chest infection 8.Lung cancer 9.Metastatic cancer 10.Heart failure	1	1	1	1	1.Pleural effusion 2.Acute pancreatitis 3.Chronic pancreatitis 4.Pancreatic cyst 5.Pulmonary embolism 6.Pneumonia 7.Empyema 8.Chronic obstructive pulmonary disease (COPD) 9.Gastroesophageal reflux disease (GERD) 10.Chronic kidney disease	0	0	0	0
Appendiceal diverticulitis			1.Acute Appendicitis 2.Acute Diverticulitis 3.Peritonitis 4.Small Bowel Obstruction 5.Mesenteric Ischemia 6.Ectopic Pregnancy 7.Pelvic Inflammatory Disease (PID) 8.Inflammatory Bowel Disease (Crohn's disease or Ulcerative Colitis) 9.Urolithiasis (Kidney Stones) 10.Gastroenteritis	0	0	1	2	1.Acute appendicitis 2.Acute diverticulitis 3.Inflammatory bowel disease 4.Mesenteric adenitis 5.Irritable bowel syndrome 6.Gastroenteritis 7.Kidney stones 8.Pelvic inflammatory disease 9.Ectopic pregnancy 10.	0	0	1	2	1.Acute appendicitis 2.Perforated appendicitis 3.Abscess/mass formation 4.Peritonitis 5.Focal peritonitis 6.Appendiceal wall defects 7.Inflammatory changes in the appendix 8.Adhesions/peritoneal implantation 9.Sepsis/septic shock 10. Intestinal obstruction/strangulation	0	0	1	1
giant cell arteritis			1.Retinal Vein Occlusion (RVO) 2.Ischemic Optic Neuropathy (ION) 3.Giant Cell Arteritis (GCA) 4.Central Retinal Artery Occlusion (CRAO) 5.Covid-19 Associated Coagulopathy 6.Ocular Migraine 7.Diabetic Retinopathy 8.Hypertensive Retinopathy 9.Branch Retinal Artery Occlusion (BRAO) 10.Posterior Uveitis	1	3	1	3	1.Central retinal artery occlusion 2.Posterior ischemic optic neuropathy 3.Giant cell arteritis 4.Coagulation disorder 5.Intracranial mass lesion 6.Optic neuritis 7.Myasthenia gravis 8.Sjögren's syndrome 9.Sarcoidosis 10.Neuroblastoma	1	3	1	3	1.Branch retinal vein occlusion 2.Hypertensive retinopathy 3.Diabetic retinopathy 4.Retinal artery occlusion 5.Retinal detachment 6.Central retinal vein occlusion 7.Posterior siderite 8.Neovascular age-related macular degeneration 9.Retinal vasculitis 10.Cataract	0	0	0	0
neuroendocrine tumor G3			1.Neuroendocrine tumor (NET) of the Colon 2.Adenocarcinoma of the Colon 3.Gastrointestinal stromal tumor (GIST) 4.Lymphoma of the Colon 5.Colonic Tuberculosis 6.Colonic Actinomycosis 7.Ischemic Colitis 8.Diverticular Disease with Abscess Formation 9.Cecal Volvulus 10.Metastatic Cancer to the Colon	1	1	1	1	1.Colorectal cancer 2.Inflammatory bowel disease (IBD) 3.Neuroendocrine tumor 4.Colonic diverticulitis 5.Colonic polyps 6.Intestinal obstruction 7.Hirschsprung's disease 8.Colonic stricture 9.Crohn's disease 10.Ulcerative colitis	1	3	1	3	1.Colorectal cancer 2.Adenocarcinoma 3.Carcinoma 4.Colon cancer 5.Neuroendocrine tumor 6.Pancreatic neuroendocrine tumor 7.Gastrointestinal stromal tumor 8.Leiomyoma 9.Lipoma 10.Benign tumor of the colon	1	5	1	5
Brainstem progressive multifocal leukoencephalopathy			1.Progressive Multifocal Leukoencephalopathy (PML) 2.Multiple Sclerosis (MS) 3.Neuromyelitis Optica Spectrum Disorder (NMOSD) 4.HIV-Associated Neurocognitive Disorders (HAND) 5.Primary or Metastatic CNS Lymphoma 6.Cryptococcal Meningitis 7.Toxoplasmosis 8.CNS Tuberculosis 9.CNS Syphilis 10.CNS Vasculitis	1	1	1	1	1.Multiple sclerosis 2.Neuromyelitis optica spectrum disorder 3.HIV-associated neurocognitive disorder 4.Progressive multifocal leukoencephalopathy 5.Cerebrovascular accident 6.Brain tumor 7.Meningitis 8.Encephalitis 9.Guillain-Barre syndrome 10.Myasthenia gravis	1	4	1	4	1.Multiple sclerosis (MS) 2.Neuromyelitis optica spectrum disorder (NMOSD) 3.HIV-associated neurocognitive disorder (HAND) 4.Progressive multifocal leukoencephalopathy (PML) 5.Vasculitis, specifically takayasu arteritis 6.Central nervous system (CNS) inflammatory demyelination 7.Systemic lupus erythematosus (SLE) 8.Chronic autoimmune encephalitis (CAA) 9.Myasthenia gravis (MG) 10.Thrombotic throm…	1	4	1	4
Blastomycosis			1.Pulmonary Aspergillosis 2.Bacterial Pneumonia 3.Chronic Obstructive Pulmonary Disease (COPD) Exacerbation 4.Pulmonary Edema 5.Lung Cancer 6.Tuberculosis 7.Pulmonary Embolism 8.Drug-Induced Lung Disease 9.Gastrointestinal Bleed 10.Interstitial Lung Disease	0	0	0	0	1.Community-acquired pneumonia (CAP) 2.Pulmonary embolism (PE) 3.Aspiration pneumonia 4.Tuberculosis (TB) 5.Lung cancer 6.Idiopathic pulmonary fibrosis (IPF) 7.Histoplasmosis 8.Coccidioidomycosis 9.Blastomycosis 10.Cryptococcosis	1	9	1	9	1.Pneumonia (CAP, RUL pneumonia) 2.Sepsis/Septic shock 3.Respiratory failure. 4.Acute renal injury/ failure. 5.Acute respiratory distress syndrome. 6.Gastrointestinal bleeding/ hemorrhage. 7.Chronic hepatitis C infection/ chronic kidney disease. 8.Diabetes mellitus. 9.Hypertension. 10.Drug toxicity/interaction.	0	0	0	0
dedifferentiated liposarcoma			1.Gastric Adenocarcinoma 2.Retroperitoneal Sarcoma 3.Duodenal Adenocarcinoma 4.Pancreatic Cancer 5.Lymphoma 6.Colon Cancer 7.Esophageal Cancer 8.Liver Cancer 9.Gastrointestinal Stromal Tumor (GIST) 10.Metastatic Cancer of Unknown Primary (CUP)	0	0	0	0	1.Gastric adenocarcinoma 2.Retroperitoneal sarcoma 3.Lymphoma 4.Mesothelioma 5.Hepatocellular carcinoma 6.Pancreatic cancer 7.Small cell lung cancer 8.Non-Hodgkin lymphoma 9.Acute myeloid leukemia 10.Colorectal cancer	0	0	0	0	1.Gastrointestinal cancer 2.Advanced cancer stage 3.Lymph node metastasis 4.Peritoneal metastasis 5.Inferior vena cava syndrome 6.Hepatorenal failure 7.Pancreatic invasion 8.Soft tissue invasion 9.Necrosis 10.Undifferentiated spindle cell sarcoma	0	0	0	0
Gastrointestinal stromal tumour			1.Gastrointestinal Stromal Tumor (GIST) 2.Gastric Adenocarcinoma 3.Metastatic cancer to the abdomen 4.Leiomyoma or Leiomyosarcoma 5.Lymphoma 6.Mesothelioma 7.Pancreatic Neoplasms 8.Retroperitoneal Sarcoma 9.Ovarian tumor 10.Peritoneal Carcinomatosis	1	1	1	1	1.Gastrointestinal stromal tumor (GIST) 2.Leiomyosarcoma 3.Liposarcoma 4.Desmoid tumor 5.Adenocarcinoma 6.Carcinoid tumor 7.Metastases 8.Lymphoma 9.Hematoma 10.Inflammatory pseudotumor	1	1	1	1	1.Gastrointestinal stromal tumor. 2.Extrapulmonary malignant hermogenin neuroendocrine tumor. 3.Malignant peripheral nerve sheath tumor, with divergent differentiation. 4.Undifferentiated carcinoma of the sigmoid colon with malignant peripheral nerve sheath differentiation. 5.Inflammatory colon cancer metastatic to the stomach, small intestine, or omentum with an associated intestinal polyp. 6.In…	1	1	1	1
Acute respiratory distress syndrome (ARDS) due to parainfluenza virus infection			1.Parainfluenza virus (PIV) pneumonia 2.Influenza pneumonia 3.Non-infectious causes of ARDS 4.Other viral pneumonias 5.Bacterial pneumonia 6.Fungal pneumonia 7.Other coronavirus pneumonias 8.Autoimmune or connective tissue disease 9.Pulmonary embolism 10.Cancer	1	1	1	1	1.Pneumonia 2.Novel coronavirus (SARS-CoV-2) 3.Bacterial pneumonia 4.Viral pneumonia 5.Fungal pneumonia 6.Aspiration pneumonia 7.Tuberculosis 8.Hantavirus pulmonary syndrome 9.Legionnaires' disease 10.Measles	0	0	0	0	1.Severe acute respiratory syndrome coronavirus 2 (SARS-CoV-2) pneumonia 2.Bacterial pneumonia 3.Influenza virus infection 4.Acute respiratory distress syndrome (ARDS) 5.Pneumocystis pneumonia 6.Mycoplasma pneumonia 7.Chlamydia pneumonia 8.Aspiration pneumonia 9.Legionella pneumophila pneumonia 10.Streptococcus pneumoniae pneumonia	1	4	1	4
Delayed haemolytic transfusion reaction with alloimmunization			1.Sickle Cell Crisis 2.Hemolytic Anemia 3.Autoimmune Hemolytic Anemia (AIHA) 4.Delayed Hemolytic Transfusion Reaction (DHTR) 5.Infection 6.Pulmonary Embolism 7.Sepsis 8.Hepatic Crisis in Sickle Cell Disease 9.Pneumonia 10.G6PD Deficiency Crisis	1	4	1	4	1.Aplastic crisis 2.Hemolytic anemia 3.Sepsis 4.Acute chest syndrome 5.Vaso-occlusive crisis 6.Sickle cell crisis 7.Infection 8.G6PD deficiency 9.Splenomegaly 10.Hypersplenism	0	0	0	0	1.Severe anemia with suspected sickle cell crisis 2.Sepsis from an undetected bacterial infection 3.Acute hepatic porphyria 4.Glucose-6-phosphate dehydrogenase (G6PD) deficiency with haemolytic anemia 5.Autoimmune hemolytic anemia 6.Hemolytic transfusion reaction 7.Malaria 8.Pernicious anemia 9.Folate deficiency anemia 10.Acute leukemia with hemolytic anemia	0	0	1	6
perianal Endometriosis			1.Endometrioma 2.Perianal abscess 3.Anal fistula 4.Hemorrhoids 5.Rectal prolapse 6.Anal fissure 7.Perianal Crohn's disease 8.Anal cancer 9.Rectal polyp 10.Pilonidal cyst	0	0	1	1	1.Pilonidal cyst 2.Anal fissure 3.Perianal abscess 4.Hematoma 5.Hemorrhoids 6.Anorectal polyp 7.Endometrioma 8.Incarcerated hernia 9.Fecal impaction 10.Crohn's disease	0	0	1	8	1.Endometriosis 2.Anal fissure 3.Rectal cancer 4.Hemorrhoids 5.Abscess/cellulitis of the perianal area 6.Rectal prolapse 7.Obstetric injuries/trauma 8.anal fistula 9.Anus abscess 10.Inflammatory bowel disease	1	1	1	1
Pseudoaneurysm			1.Myocardial Infarction (STEMI) 2.Congestive Heart Failure 3.Ruptured Left Ventricular Aneurysm 4.Pericardial Effusion/Hemopericardium 5.Intracardiac Thrombus/Endocarditis 6.Acute Kidney Injury 7.Infection/Sepsis 8.Anemia 9.Aortic Dissection 10.Pulmonary Embolism	0	0	0	0	1.Acute myocardial infarction (AMI) 2.Aortic dissection 3.Myocarditis 4.Pericarditis 5.Infective endocarditis 6.Takotsubo cardiomyopathy 7.Left ventricular aneurysm 8.Mitral regurgitation 9.Arrhythmia 10.Hypotension	0	0	0	0	1.Acute coronary syndrome (STEMI) 2.Aortic dissection 3.Cardiac tamponade 4.Pericardial effusion 5.Left ventricular apical aneurysm with contained rupture 6.Myocardial infarction (MI) 7.Left ventricular dysfunction 8.Anemia 9.Leukocytosis 10.Acute kidney injury.	0	0	0	0
Rhabdomyolysis			1.Rhabdomyolysis due to excessive exercise 2.Medication-induced liver injury (DILI) 3.Substance or supplement-induced rhabdomyolysis 4.Acute hepatitis 5.Autoimmune hepatitis 6.Mental health-related etiologies 7.Hepatic steatosis (Fatty liver disease) 8.Viral myositis 9.Idiopathic or primary CK elevation 10.Wilson's disease	1	1	1	1	1.Rhabdomyolysis 2.Neuroleptic malignant syndrome 3.Wilson's disease 4.Liver disease 5.Drug toxicity 6.Muscle injury 7.Infection 8.Thrombotic microangiopathy 9.Heat stroke 10.Sepsis	1	1	1	1	1.Psychotic disorder 2.Suicidal and homicidal ideation 3.Depression 4.Post-traumatic stress disorder 5.Myalgia 6.Neuroleptic malignant syndrome 7.Acute kidney injury 8.Wilson's disease 9.Drug-induced liver injury 10.Myoglobinuria	0	0	0	0
Kocuria rosea sepsis	Methicillin-resistant Staphylococcus aureus sepsis		1.COVID-19 2.Uncontrolled Diabetes Mellitus 3.Hypertension 4.Septicemia/Bacteremia 5.Staphylococcus Aureus Infection 6.Kocuria Rosea Infection 7.Urinary Incontinence 8.Respiratory Distress Syndrome (RDS) 9.Cardiovascular disease 10.COVID-19 Vaccine Breakthrough Infection	1	5	1	6	1.COVID-19 2.Sepsis 3.Diabetes mellitus 4.Hypertension 5.Staphylococcus aureus 6.Kocuria rosea 7.Pneumonia 8.Urinary tract infection 9.Diarrhea 10.Anosmia	1	5	1	6	1.Diabetes 2.Septicemia 3.Pneumonia 4.COVID-19 5.Respiratory failure 6.Urinary tract infection 7.Oropharyngeal candidiasis 8.Hypotension 9.Osteomyelitis 10.Hypertension	0	0	1	2
Internal burn	thermal Injury		1.Postoperative Infection (Surgical Site Infection) 2.Cellulitis 3.Subcutaneous Emphysema 4.Pneumomediastinum 5.Thermal Injury 6.Septicemia 7.Drug reaction or allergy 8.Deep Vein Thrombosis/Pulmonary Embolism (DVT/PE) 9.Abscess Formation 10.Complex Regional Pain Syndrome (CRPS)	1	5	1	5	1.Cellulitis 2.Surgical site infection 3.Necrotizing soft-tissue infection 4.Pseudomonas infection 5.Abdominal abscess 6.Pneumomediastinum 7.Thermal injury 8.Hematoma 9.Seroma 10.Fat necrosis	1	7	1	7	1.Postoperative infection 2.Cellulitis 3.Surgical site infection 4.Wound abscess 5.Sepsis 6.Bacterial pneumonia 7.Respiratory failure 8.Pneumothorax 9.Pneumomediastinum 10.Septic shock	0	0	0	0
Venous air embolism			1.Arterial Gas Embolism (AGE) 2.Decompression Sickness (DCS) 3.Venous Air Embolism (VAE) 4.Pneumothorax 5.Myocardial Infarction 6.Pulmonary Embolism 7.Hypovolemic Shock 8.Carbon Monoxide Poisoning 9.Cardiac Arrhythmia 10.Acute Abdomen Conditions	1	3	1	3	1.Carbon monoxide poisoning 2.Hypoxia 3.Hyperbaric oxygen therapy (HBOT) complications 4.Air embolism 5.Venous thromboembolism 6.Pulmonary embolism 7.Cardiogenic shock 8.Hypovolemic shock 9.Septic shock 10.Multisystem organ failure	1	4	1	4	1.Arterial gas embolism 2.Cerebral edema 3.Cardiac arrhythmia 4.Aspiration pneumonitis 5.Acute respiratory distress syndrome (ARDS) 6.Pneumothorax 7.Sepsis 8.Disseminated intravascular coagulation (DIC) 9.Pulmonary embolism 10.Acute liver injury	0	0	0	0
Osteoma			1.Maxillary Sinus Osteoma 2.Maxillary Sinus Fibro-Osseous Lesion 3.Maxillary Sinus Mucocele 4.Giant Cell Granuloma 5.Calcified Polyp 6.Ossifying Fibroma 7.Maxillary Sinus Cholesterol Granuloma 8.Ectopic Tooth or Supernumerary Tooth 9.Maxillary Sinusitis with Calcification 10.Maxillary Sinus Fungal Ball	1	1	1	1	1.Inverted papilloma 2.Osteoma 3.Ameloblastoma 4.Cementoblastoma 5.Antrochoanal polyp 6.Chondrosarcoma 7.Fibrous dysplasia 8.Langerhans cell histiocytosis 9.Plasmacytoma 10.Ossifying fibroma	1	2	1	2	1.Osteosclerosis 2.Osteomyelitis 3.Chronic Sinusitis 4.Odontogenic abscess 5.Nasal tumors (benign) 6.Inverted dental follicle 7.Odontoma 8.Ameloblastoma 9.Benign tumors (nonodontogenic) 10.Adenocarcinoma	0	0	0	0
Deep vein thrombosis			1.Deep Vein Thrombosis (DVT) 2.Peripheral Artery Disease (PAD) 3.Lumbar Radiculopathy 4.Compartment Syndrome 5.Peripheral Neuropathy 6.Peripheral Nerve Entrapment (such as peroneal nerve palsy) 7.Cauda Equina Syndrome 8.Guillain-Barre Syndrome (GBS) 9.Transient Ischemic Attack (TIA) or Stroke 10.Myopathy/Muscular Dystrophy	1	1	1	1	1.Deep vein thrombosis (DVT) 2.Lumbar radiculopathy 3.Spinal stenosis 4.Sciatica 5.Meralgia paresthetica 6.Peroneal neuropathy 7.Tarsal tunnel syndrome 8.Popliteal fossa entrapment syndrome 9.Compartment syndrome 10.Shin splints	1	1	1	1	1.Neuropraxia 2.Acute arterial occlusion (NAO), commonly called stroke 3.Venous thrombosis 4.Musculoskeletal issues such as peripheral neuropathy and nerve entrapment 5.Arterial injury 6.Neurovascular compression/entrapment (NVC) 7.Peroneal nerve palsy (common peroneal nerve injury/peroneal nerve neuropraxia) 8.Lumbar spine discogenic/inflammatory disease (lumbar radiculopathy) 9.Peripheral neuro…	1	3	1	3
Malignant peritoneal mesothelioma			1.Malignant Mesothelioma (the primary and most likely diagnosis in this case) 2.Metastatic Carcinoma of unknown primary 3.Metastatic Ovarian Cancer 4.Metastatic Colorectal Cancer 5.Metastatic Pancreatic Cancer 6.Metastatic Stomach (Gastric) Cancer 7.Hepatocellular Carcinoma (HCC) 8.Cholangiocarcinoma 9.Metastatic Breast Cancer 10.Lymphoma	1	1	1	1	1.Mesothelioma 2.Liver metastasis 3.Acute kidney injury 4.Chronic kidney disease (CKD) 5.Dehydration 6.High-output stoma 7.Radiation exposure 8.Asbestos exposure 9.Erionite exposure 10.Silicate exposure	1	1	1	1	1.Recurrent Mesothelioma 2.Liver Metastasis 3.Chronic Kidney Disease (CKD) 4.Acute Kidney Injury (AKI) 5.Hyperthermic Intraperitoneal Chemotherapy (HIPEC) 6.Cytoreductive Surgery (CRS) 7.Positron Emission Tomography (PET) 8.Magnetic Resonance Imaging (MRI) 9.Carboplatin 10.Pemetrexed	0	0	1	1
Gout			1.Gouty Spinal Tophus 2.Chronic Lymphocytic Leukemia (CLL) Progression 3.Metastatic Disease from CLL or another malignancy 4.Spinal Cord Compression/Compressive Myelopathy 5.Multiple Myeloma 6.Bacterial or Fungal Spine Infection (Spondylodiscitis) 7.Hyperuricemia 8.Polyarticular Arthritis 9.Chronic Kidney Disease (CKD) progression 10.Drug-induced Myelopathy/Neuropathy	0	0	1	1	1.Spinal cord compression 2.Gout 3.Hematopoietic malignancy 4.Multiple myeloma 5.Metastatic disease 6.Infection 7.Vascular disease 8.Inflammatory process 9.Trauma 10.Idiopathic	1	2	1	2	1.Severe T4–5 central stenosis 2.Hematopoietic malignancy (e.g., Chronic Lymphocytic Leukemia) 3.Gout 4.Neurosurgical management of compressive myelopathy 5.Chronic kidney disease stage 3 6.Spinal cord compression 7.Diffuse venous thrombosis 8.Chronic diastolic heart failure 9.Hyperlipidemia 10.Hypertension	1	3	1	3
Bilateral patellar stress fractures			1.Patellar fracture 2.Patellar tendonitis (Jumper's knee) 3.Osgood-Schlatter disease 4.Patellofemoral pain syndrome 5.Prepatellar bursitis (housemaid's knee) 6.Meniscal tear 7.Chondromalacia patellae (Runner's knee) 8.ACL or MCL sprain/tear 9.Quadriceps tendonitis 10.Bone contusion	0	0	1	1	1.Displaced inferior pole fracture of the left patella 2.Patellar tendonitis 3.Osteochondritis dissecans 4.Bipartite patella 5.Rheumatoid arthritis 6.Ankylosing spondylitis 7.Psoriatic arthritis 8.Gout 9.Juvenile idiopathic arthritis 10.Osteoarthritis	0	0	0	0	1.Displaced inferior pole fracture of the left patella 2.Patellar tendonitis 3.Medial tibial stress syndrome 4.Patellofemoral pain syndrome 5.Lateral tibial stress syndrome 6.Osteochondritis dissecans 7.Stress fracture of the patella 8.Plica syndrome 9.Meniscal tear 10.Osteoid osteoma	1	7	1	7
Glomus tumor			1.Neuroma or Nerve Sheath Tumor 2.Chronic Exertional Compartment Syndrome 3.Intramuscular Hemangioma 4.Lipoma or Liposarcoma 5.Myofascial Pain Syndrome 6.Soft Tissue Sarcoma 7.Muscle Strain or Tear 8.Peripheral Neuropathy 9.Fibromyalgia 10.Peripheral Artery Disease	0	0	0	0	1.Lipoma 2.Fibromatosis 3.Myositis 4.Neoplasm 5.Infection 6.Inflammation 7.Trauma 8.Hematoma 9.Varicose vein 10.Cellulitis	0	0	0	0	1.benign peripheral nerve sheath tumor 2.MPNST (malignant peripheral nerve sheath tumor) 3.Neurofibroma 4.schwannoma 5.malignant peripheral nerve sheath tumor 6.Paget's disease of bone 7.Osteosarcoma 8.soft tissue osteoma 9.Chondrosarcoma 10.Ewing's sarcoma	0	0	0	0
Eosinophilic gastritis	gastroenteritis eosinophilic		1.Eosinophilic Gastroenteritis 2.Eosinophilic Gastritis 3.Eosinophilic Colitis 4.Systemic Lupus Erythematosus (SLE) 5.Gastroesophageal Reflux Disease (GERD) 6.Food Allergy 7.Non-Ulcer Dyspepsia 8.Gastric Ulcer 9.Functional Gastrointestinal Disorder 10.Gastritis due to other causes	1	1	1	2	1.Eosinophilic esophagitis 2.Eosinophilic gastritis 3.Eosinophilic colitis 4.Eosinophilic gastroenteritis 5.Celiac disease 6.Crohn's disease 7.Ulcerative colitis 8.Allergic gastroenteritis 9.Viral gastroenteritis 10.Bacterial gastroenteritis	1	2	1	2	1.Pangastritis 2.Pancolitis 3.Eosinophilic gastrointestinal disorder 4.Atopic gastroenteritis 5.Irritable bowel syndrome 6.Non-specific abdominal pain 7.Helicobacter pylori gastritis 8.Gastric mucosal damage 9.Colonic inflammation 10.Functional dyspepsia	1	3	1	3
Thrombosis with thrombocytopenia syndrome	probable vaccine-induced immune thrombotic thrombocytopenia		1.Vaccine-induced immune thrombotic thrombocytopenia (VITT) 2.Immune thrombocytopenic purpura (ITP) 3.Heparin-induced thrombocytopenia (HIT) 4.Thrombotic thrombocytopenic purpura (TTP) 5.Cerebral venous sinus thrombosis (CVST) 6.Disseminated Intravascular Coagulation (DIC) 7.Meningitis/Encephalitis 8.Hemorrhagic stroke 9.Vasculitis 10.Autoimmune Hemolytic Anemia (AIHA)	1	1	1	4	1.Thrombocytopenia 2.Subarachnoid hemorrhage (SAH) 3.Intracranial hemorrhage 4.Idiopathic thrombocytopenic purpura (ITP) 5.Viral-associated thrombotic thrombocytopenic purpura (TTP) 6.Disseminated intravascular coagulation (DIC) 7.Bacterial meningitis 8.Brain tumor 9.Brain abscess 10.Stroke	0	0	1	1	1.Intracranial hemorrhage due to unknown cause 2.SAH (subarachnoid hemorrhage) due to aneurysm rupture 3.Moyamoya disease/syndrome 4.Head trauma (closed) with bleeding in brain; 5.Cerebral venous sinus thrombosis (CVST); 6.Spontaneous intracerebral hemorrhage 7.Meningitis/encephalitis with associated hemorrhage 8.Brain tumor/cancer; 9.Hypertensive crisis/hypertensive emergency with brain hemorrha…	0	0	0	0
Gunshot wound of the cervical spine with root damage at the level of C4–C7	left upper monoparesis		1.Spinal cord injury 2.Neurogenic shock 3.Pneumothorax or Hemothorax 4.Pneumonia or other infections 5.Vertebral artery injury 6.Dysphagia or aspiration 7.Cerebrospinal fluid (CSF) leak 8.Phrenic nerve injury 9.Post-traumatic stress disorder (PTSD) 10.Chronic pain syndrome	0	0	1	1	1.Infection of the entrance wound 2.Air embolism 3.Cerebral edema 4.Spinal cord injury 5.Pneumothorax 6.Hemothorax 7.Aortic dissection 8.Myocardial infarction 9.Stroke 10.	1	4	1	4	1.Fracture of the spine (C4 to C7 segments) 2.Incomplete spinal cord injury (C4 to C7 segments) 3.Pneumothorax ( left) 4.Neuropraxia (C4 to C7 segments) 5.Pneumothorax and Hemothorax 6.Injury to the spinal cord 7.Neck injury 8.Internal organ injury (damage to left hemidiaphragm) 9.Pneumonia or respiratory distress 10.Left Brachial Plexus Injury	0	0	1	6
Chronic pulmonary aspergillosis			1.Pulmonary Aspergillosis 2.Post-COVID-19 Syndrome or Long-COVID 3.Pulmonary Tuberculosis 4.Lung Cancer 5.Non-tuberculous Mycobacterial (NTM) Infection 6.Lung Abscess 7.Pneumonia (other than Community-Acquired) 8.Pulmonary Embolism 9.Pulmonary Vasculitis 10.Autoimmune or Rheumatologic Lung Disease	1	1	1	1	1.COVID pneumonia 2.Pulmonary tuberculosis 3.Aspergillosis 4.Histoplasmosis 5.Coccidioidomycosis 6.Blastomycosis 7.Cryptococcosis 8.Candidiasis 9.Pneumocystis jirovecii pneumonia 10.Nontuberculous mycobacteria	1	3	1	3	1.Pneumonia 2.COVID-19 pneumonia 3.Community-acquired pneumonia 4.Chronic obstructive pulmonary disease (COPD) 5.Cryptococcosis 6.Chronic hypersensitivity pneumonitis 7.Aspiration pneumonia 8.Tuberculosis 9.Bronchiectasis 10.Pulmonary embolism	0	0	0	0
Neurotuberculosis			1.Neurological Manifestations of Inflammatory Bowel Disease (IBD) 2.Neurological Side Effects of Medications 3.Central Nervous System (CNS) Infections 4.Neurological Manifestations of Systemic Lupus Erythematosus (SLE) 5.Primary CNS Vasculitis 6.Neurosarcoidosis 7.Primary CNS Lymphoma 8.Multiple Sclerosis (MS) 9.CNS Metastasis 10.Autoimmune Encephalitis	0	0	0	0	1.Neurosarcoidosis 2.Brain abscess 3.Cryptococcal meningitis 4.Toxoplasmosis 5.Cytomegalovirus infection 6.Lymphoma 7.Multiple sclerosis 8.Vasculitis 9.Sarcoidosis 10.Tuberculosis	1	10	1	10	1.Cerebral Vasculitis 2.Encephalitis 3.Meningitis 4.Colitis-Associated Arthritis (CAA) 5.Neurological Involvement in Inflammatory Bowel Disease (IBD) 6.Irritable Bowel Syndrome (IBS) 7.Chronic Fatigue Syndrome 8.Crohn's Disease 9.Microscopic Colitis 10.Intestinal pseudo-obstruction	0	0	0	0
BCOR::CCNB3 sarcoma			1.BCOR-CCNB3 Sarcoma 2.Other types of Undifferentiated Pleomorphic Sarcoma (UPS)/Malignant Fibrous Histiocytoma (MFH) 3.Osteosarcoma 4.Chondrosarcoma 5.Fibrosarcoma 6.Malignant peripheral nerve sheath tumor (MPNST) 7.Metastatic carcinoma 8.Ewing's Sarcoma 9.Non-Hodgkin's Lymphoma 10.Leukemia	1	1	1	1	1.Ewing sarcoma 2.Osteosarcoma 3.Chondrosarcoma 4.Fibrosarcoma 5.Malignant fibrous histiocytoma 6.Giant cell tumor of bone 7.Nonossifying fibroma 8.Aneurysmal bone cyst 9.Simple bone cyst 10.Langerhans cell histiocytosis	0	0	1	2	1.Osteosarcoma 2.Ewing's Sarcoma 3.Chondrosarcoma 4.Metastatic bone disease 5.Malignant fibrous histiocytoma (MFH) 6.Soft tissue sarcoma 7.Malignant melanoma of bone 8.Clear cell sarcoma 9.Alveolar soft part sarcoma 10.Myxoid liposarcoma	0	0	1	1
Gastric antral vascular ectasia			1.Gastric Antral Vascular Ectasia (GAVE) 2.Portal Hypertensive Gastropathy 3.Gastric Carcinoma 4.Gastric Lymphoma 5.Autoimmune Gastritis 6.Peptic Ulcer Disease 7.Helicobacter pylori infection 8.Dieulafoy's lesion 9.Hemorrhagic gastritis 10.Chronic Gastritis	1	1	1	1	1.Esophagitis 2.Gastritis 3.Peptic ulcer disease 4.Atrophic gastritis 5.Gastric cancer 6.Portal hypertensive gastropathy 7.Watermelon stomach 8.Hemochromatosis 9.Anemia 10.Vitamin B12 deficiency	1	7	0	0	1.Anemia (likely due to chronic bleeding from gastric ulcer or chronic erosive gastritis) 2.Iron deficiency 3.Gastrointestinal (GI) bleeding (esophageal variceal or Mallory-Weiss syndrome) 4.Peptic ulcer disease 5.Helicobacter pylori (H. pylori) infection 6.Gastroesophageal reflux disease (GERD) 7.Portal hypertensive gastropathy 8.Non-alcoholic fatty liver disease (NAFLD) 9.Sjögren's syndrome (as…	0	0	0	0
Heidenhain variant of sporadic Creutzfeldt-Jakob disease			1.Creutzfeldt-Jakob Disease (CJD) 2.Other Prion diseases 3.Alzheimer's Disease 4.Vascular dementia 5.Lewy Body Dementia 6.Corticobasal Degeneration (CBD) 7.Progressive Supranuclear Palsy (PSP) 8.Multiple System Atrophy (MSA) 9.Normal Pressure Hydrocephalus (NPH) 10.Autoimmune encephalitis	1	1	1	1	1.Creutzfeldt-Jakob disease (CJD) 2.Alzheimer's disease (AD) 3.Parkinson's disease (PD) 4.Lewy body dementia (LBD) 5.Frontotemporal dementia (FTD) 6.Vascular dementia (VaD) 7.Huntington's disease (HD) 8.Multiple sclerosis (MS) 9.Amyotrophic lateral sclerosis (ALS) 10.Progressive supranuclear palsy (PSP)	1	1	1	1	1.Prion disease (Creutzfeldt-Jakob disease/variant Creutzfeldt-Jakob disease) 2.Sporadic Creutzfeldt-Jakob disease 3.Familial Creutzfeldt-Jakob disease 4.Dementia with Lewy bodies 5.Alzheimer's disease 6.Primary visual cortex degeneration 7.Chronic brainstem gliosis 8.Progressive supranuclear palsy 9.Corticobasal syndrome 10.Leukodystrophy	1	2	1	1
High-grade myxofibrosarcoma involving the spine	malignant fibrosus histiocytoma at the spine		1.High-grade Sarcoma (Confirmed through biopsy) 2.Metastatic Cancer (from an unknown primary source) 3.Multiple Myeloma 4.Spinal Tuberculosis 5.Neurofibromatosis 6.Spinal Cord Lymphoma 7.Multiple Sclerosis 8.Guillain-Barré Syndrome 9.Amyotrophic Lateral Sclerosis (ALS) 10.Degenerative Spinal Disease	1	1	1	1	1.Spinal cord compression 2.Metastatic cancer 3.Primary bone tumor 4.Spinal cord tumor 5.Spinal stenosis 6.Disc herniation 7.Multiple sclerosis 8.Myasthenia gravis 9.Guillain-Barré syndrome 10.Polyneuropathy	0	0	0	0	1.Metastatic spinal cord compression 2.High-grade sarcoma 3.Epidural tumor 4.Spinal cord invasion 5.Multiple myeloma 6.Lymphoma 7.Osteosarcoma 8.Mesenchymal chondrosarcoma 9.Chordoma 10.Neuroendocrine carcinoma	1	2	0	0
Plasma cell leukemia			1.Multiple Myeloma (MM) 2.Acquired von Willebrand Disease (AvWD) 3.Plasma cell leukemia (PCL) 4.Waldenstrom macroglobulinemia (WM) 5.Lymphoplasmacytic lymphoma (LPL) 6.Amyloidosis 7.POEMS syndrome (Polyneuropathy, Organomegaly, Endocrinopathy, Monoclonal protein, Skin changes) 8.Chronic lymphocytic leukemia (CLL) 9.Primary systemic light-chain (AL) Amyloidosis 10.Castleman Disease (CD)	1	3	1	3	1.Multiple myeloma 2.Waldenström macroglobulinemia 3.Amyloidosis 4.Primary myelofibrosis 5.Chronic lymphocytic leukemia 6.Hairy cell leukemia 7.Monoclonal gammopathy of undetermined significance 8.Essential thrombocythemia 9.Polycythemia vera 10.Thrombotic thrombocytopenic purpura	0	0	0	0	1.Acquired Von Willebrand disease 2.Lymphoproliferative disorder 3.Plasma cell myeloma 4.Monoclonal gammopathy 5.Anemia 6.Choroiditis 7.Hemorrhages 8.Bone lesions 9.Lytic lesions 10.Trisomy 8	0	0	0	0
AIDS-related Kaposi sarcoma			1.Kaposi's Sarcoma 2.Disseminated Mycobacterium avium Complex Infection 3.HIV-associated lymphoma 4.Opportunistic fungal infections 5.Cytomegalovirus infection 6.Secondary Syphilis 7.Herpes Simplex Virus (HSV) infection 8.Drug reaction or allergy 9.Invasive bacterial infections 10.Angioimmunoblastic T-cell Lymphoma (AITL)	1	1	1	1	1.Kaposi sarcoma 2.Non-Hodgkin lymphoma 3.Histoplasmosis 4.Cryptococcosis 5.Toxoplasmosis 6.Lymphoma 7.Sarcoidosis 8.Tuberculosis 9.Idiopathic facial swelling 10.Sarcoidosis	1	1	1	1	1.AIDS 2.Allergic reaction 3.Oral thrush 4.Skin infections (including violaceous skin patches and nodules) 5.Candidiasis (including oropharyngeal and esophageal) 6.Melanotic stool 7.Cytomegalovirus (CMV) viremia 8.Bacteremia (including methicillin-resistant Staphylococcus aureus) 9.Syphilis 10.Pneumocystis pneumonia prophylaxis	0	0	0	0
Microbial keratitis			1.Bacterial Keratitis 2.Endophthalmitis 3.Corneal Ulcer 4.Conjunctivitis 5.Sepsis 6.Orbital cellulitis 7.Blepharitis 8.Meningitis 9.Graft rejection 10.Infectious endocarditis	0	0	1	1	1.Endophthalmitis 2.Graft rejection 3.Herpes simplex keratitis 4.Acanthamoeba keratitis 5.Bacterial keratitis 6.Viral keratitis 7.Traumatic keratitis 8.Uveitis 9.Scleritis 10.Episcleritis	0	0	1	5	1.Infectious keratitis due to Elizabethkingia meningoseptica 2.Diffuse graft edema 3.Inferior graft infiltrate 4.Anterior chamber abscess 5.Corneal perforation 6.Ulcerative keratitis 7.Corneal melting 8.Conjunctival abscess 9.Ocular prosthesis-related complications 10.Hypopyon (presence of pus in the anterior chamber)	0	0	1	1
echinococcosis	echinococcus infection		1.Echinococcosis/Hydatid Disease 2.Amoebic Liver Abscess 3.Liver Abscess (Pyogenic) 4.Hepatic or Pulmonary Tuberculosis 5.Fungal Infections 6.Metastatic Cancer 7.Hepatocellular Carcinoma 8.Pulmonary Abscess or Empyema 9.Cholangiocarcinoma 10.Paragonimiasis	1	1	1	1	1.Echinococcosis 2.Hydatid cyst 3.Liver abscess 4.Metastatic cancer 5.Lung cancer 6.Sarcoidosis 7.Tuberculosis 8.Abscess 9.Hematoma 10.Lymphoma	1	1	1	1	1.Echinococcosis 2.Pyogenic liver abscess 3.Lung cancer 4.Hepatic metastases 5.Neurocysticercosis 6.Tuberculosis 7.Hydatid cyst disease 8.Endogenous candidiasis 9.Pulmonary embolism 10.Chronic pyelonephritis	1	1	1	1
Chronic Myeloid Leukemia (CML)			1.Chronic Myeloid Leukemia (CML) 2.Primary Myelofibrosis (PMF) 3. 4. 5. 6. 7. 8. 9. 10.	1	1	1	1	1.Chronic myeloid leukemia (CML) 2.Acute myeloid leukemia (AML) 3.Polycythemia vera (PV) 4.Essential thrombocythemia (ET) 5.Myelofibrosis (MF) 6.Chronic lymphocytic leukemia (CLL) 7.Hairy cell leukemia (HCL) 8.Lymphoma 9.Multiple myeloma (MM) 10.Waldenstrom macroglobulinemia (WM)	1	1	1	1	1.Chronic myelogenous leukemia (CML) 2.Accelerated phase CML 3.Blast phase CML 4.Leukocytosis 5.Splenomegaly 6.Thrombocytopenia 7.Hypertension 8.Diabetes mellitus 9.Von Willebrand disease 10.Acquired immune deficiency syndrome (AIDS)	1	1	1	1
ganglion cyst			1.Ganglion cyst 2.Synovial cyst 3.Lipoma 4.Soft tissue sarcoma 5.Bursitis 6.Hemangioma 7.Fibroma 8.Epidermoid cyst 9.Neuroma 10.Foreign body granuloma	1	1	1	1	1.Ganglion cyst 2.Lipoma 3.Synovial cyst 4.Hemangioma 5.Neuroma 6.Bursitis 7.Plantar fibromatosis 8.Plantar wart 9.Morton's neuroma 10.Tarsal tunnel syndrome	1	1	1	1	1.Ganglion cyst 2.Mucous cyst 3.Lipoma 4.Fibroma 5.Neuroma 6.Nerve sheath tumor 7.Schwannoma 8.Giant cell tumor 9.Pigmented villonodular synovitis (PVNS) 10.Osteochondroma	1	1	1	1
Cardiac allograft vasculopathy			1.Acute Cardiac Allograft Rejection 2.Acute Myocardial Infarction (Heart Attack) 3.Cardiac Allograft Vasculopathy (CAV) 4.Acute Coronary Syndrome (ACS) 5.Heart Failure 6.Gastroesophageal Reflux Disease (GERD) 7.Chronic Obstructive Pulmonary Disease (COPD) or Asthma 8.Pneumonia or other respiratory infections 9.Pleural effusion 10.Pulmonary embolism	1	3	1	3	1.Cardiac allograft vasculopathy (CAV) 2.Acute myocardial infarction (AMI) 3.Rejection 4.Infection 5.Myocarditis 6.Pericarditis 7.Valvular heart disease 8.Arrhythmia 9.Hypertension 10.Dysrhythmia	1	1	1	1	1.Severe non-ischemic cardiomyopathy post-orthotopic heart transplant 2.Severe diffuse vasculopathy with severe disease in the first obtuse marginal branch, first diagonal artery, and the apical left anterior descending artery 3.Acute allograft rejection 4.Non-ischemic acute renal injury 5.Metabolic acidosis 6.Aspirin toxicity 7.Morphine toxicity 8.Diffuse alveolar hemorrhage secondary to elevate…	0	0	1	2
Brain abscesses			1.Hereditary hemorrhagic telangiectasia (HHT) 2.Paradoxical embolism due to pulmonary arteriovenous malformations (PAVMs) 3.Cerebral abscesses 4.Metastatic cancer 5.Infectious diseases 6.Thromboembolic event 7.Cryptogenic organizing pneumonia (COP) 8.Autoimmune or vasculitic conditions 9.Cerebral vasculitis 10.Drug reaction or toxicity	1	3	1	3	1.Hereditary hemorrhagic telangiectasia (HHT) 2.Pulmonary arteriovenous malformations (PAVMs) 3.Brain abscess 4.Metastatic cancer 5.Cerebral malaria 6.Tuberculosis meningitis 7.Lyme disease 8.Syphilis 9.Cryptococcal meningitis 10.Toxoplasmosi	1	3	1	3	1.Hereditary hemorrhagic telangiectasia (HHT) 2.Pulmonary arteriovenous malformations (PAVMs) 3.Cerebral vascular malformations 4.Thalassaemia minor 5.Seizure disorder 6.Iron deficiency anemia 7.Anxiety 8.Gastrointestinal bleeding 9.Microcytic anemia 10.Angioectasias	0	0	0	0
Subcapsular hepatic hematoma			1.Sepsis 2.Urinary Tract Infection 3.Endometriosis Progression 4.Liver Abscess or Infection 5.Hemorrhagic Shock or Massive Hemorrhage 6.Kidney Injury/Acute Renal Failure 7.Coagulopathy/Disseminated Intravascular Coagulation (DIC) 8.Acute Hepatic Injury 9.Postoperative Complication 10.Anemia	0	0	0	0	1.Endometriosis 2.Urinary tract infection 3.Kidney infection 4.Liver injury 5.Sepsis 6.Anemia 7.Coagulation disorders 8.Respiratory problems 9.Renal failure 10.Fluid overload	0	0	0	0	1.Chronic Endometriosis 2.Ureterohydronephrosis 3.Adnexal abscess 4.Sepsis of urinary origin 5.Endometrioma 6.HE4-Positive Urothelial Carcinoma 7.Anomalous menstrual bleeding 8.Chronic kidney disease 9.Ureteral stenosis 10.Pyelonephritis.	0	0	0	0
Optic neuritis			1.Optic Neuritis 2.Non-Arteritic Anterior Ischemic Optic Neuropathy (NAION) 3.Intracranial Hypertension (Pseudotumor Cerebri) 4.Neoplasm 5.Giant Cell Arteritis (Temporal Arteritis) 6.Central Retinal Vein Occlusion (CRVO) 7.Cryptococcal Meningitis 8.Lyme Disease 9.Leber's Hereditary Optic Neuropathy (LHON) 10.Syphilis	1	1	1	1	1.Optic neuritis 2.Multiple sclerosis 3.Temporal arteritis 4.Brain tumor 5.Retinal detachment 6.Central retinal artery occlusion 7.Carotid artery occlusion 8.Subarachnoid hemorrhage 9.Meningitis 10.Encephalitis	1	1	1	1	1.Multiple Sclerosis (MS) 2.Idiopathic intracranial hypertension (IIH) 3.Neuro-ophthalmological disorders 4.Myasthenia Gravis (MG) 5.Systemic Lupus Erythematosus (SLE) 6.Vasculitis 7.Meningitis 8.Autoimmune disorders 9.Chronic inflammatory demyelinating polyneuropathy (CIDP) 10.Vitamin B12 deficiency	0	0	0	0
Nodulisporium brain abscess			1.Cerebral Aspergillosis 2.Cryptococcal Meningitis 3.Mucormycosis (Zygomycosis) 4.Cerebral Nocardiosis 5.Cerebral Toxoplasmosis 6.Tuberculous Brain Abscess 7.Bacterial Brain Abscess 8.Primary Central Nervous System Lymphoma (PCNSL) 9.Metastatic Brain Tumor 10.Progressive Multifocal Leukoencephalopathy (PML)	0	0	0	0	1.Fungal brain abscess 2.Cytomegalovirus (CMV) infection 3.Toxoplasmosis 4.Aspergillosis 5.Nocardia 6.Cryptococcus 7.Bacterial brain abscess 8.Lymphocytic choriomeningitis virus (LCMV) infection 9.Herpes simplex encephalitis 10.Progressive multifocal leukoencephalopathy (PML)	1	1	1	1	1.Infection (e.g., sepsis) 2.Kidney dysfunction/ failure 3.Hypertension 4.Rejection/ graft failure (post-transplant complications) 5.Cardiovascular complications (e.g., arrhythmia) 6.Metabolic disorders (e.g., diabetes, hyper/ hypokalemia) 7.Neurological complications (e.g., seizures, stroke) 8.Immune-mediated disorders (e.g., vasculitis) 9.Hemorrhagic complications (e.g., hemorrhagic stroke) 10.…	0	0	0	0
acute appendicitis due to metastatic ovarian cancer			1.Ovarian Cancer 2.Peritoneal Carcinomatosis 3.Appendicitis with Rupture 4.Sepsis 5.Acute Kidney Injury 6.Urinary Tract Infection 7.Rhabdomyolysis 8.Hypovolemia 9.Hypertension 10.Obesity	1	1	1	3	1.Metastatic ovarian carcinoma with peritoneal carcinomatosis 2.Acute appendicitis 3.Acute kidney injury 4.Sepsis 5.Pancreatitis 6.Diverticulitis 7.Inflammatory bowel disease 8.Mesenteric ischemia 9.Gallbladder disease 10.Hepatocellular carcinoma	1	1	1	2	1.Malignant etiology (reference cutoff: 1.1 g/dL) 2.Omental carcinomatosis with peritoneal carcinomatosis 3.Infection (sepsis suspected) 4.Kidney dysfunction 5.Acute kidney injury 6.Urinary tract infection 7.Pneumonia 8.Gastrointestinal bleeding 9.Pancreatitis 10.Bowel obstruction	1	1	0	0
Cannot intubate cannot ventilate			1.Chronic GVHD 2.Post-chemotherapy complications 3.Pneumothorax 4.Pulmonary fibrosis 5.Bronchiolitis obliterans 6.GVHD of the upper airways 7.Airway stenosis or stricture 8.Respiratory muscle weakness or myopathy 9.Infection 10.Neuromuscular disorders	0	0	0	0	1.Chronic graft versus host disease (GVHD) 2.Pneumothorax 3.Restrictive ventilatory impairment 4.Mallampati classification score III 5.Upper lip bite test score of grade II 6.Limited range of motion of the neck 7.Mild limitation of mouth opening 8.Obesity 9.Preoperative sleep apnea 10.Sclerotic lesions in the body	0	0	0	0	1.Chronic graft versus host disease (GVHD) 2.Pneumothorax 3.Restrictive ventilatory impairment 4.Sclerotic lesions in the body 5.Mild limitation of mouth opening 6.Cervical stiffness 7.Upper lip bite test score of grade II 8.Limited range of motion of the neck 9.Difficult mask ventilation 10.Pulmonary sleep apnea.	0	0	1	9
Cannabinoid hyperemesis syndrome			1.Cannabinoid Hyperemesis Syndrome (CHS) 2.Gastroparesis 3.Diabetic ketoacidosis (DKA) 4.Gastroenteritis 5.Peptic Ulcer Disease (PUD) 6.Pancreatitis 7.Cholecystitis 8.Esophagitis 9.Chronic Kidney Disease (CKD) related issues 10.Addison's Disease	1	1	1	1	1.Gastroparesis 2.Pancreatitis 3.Peptic ulcer disease 4.Appendicitis 5.Cholecystitis 6.Stomach cancer 7.Kidney stones 8.Ectopic pregnancy 9.Intestinal obstruction 10.Mesenteric ischemia	0	0	0	0	1.Uncontrolled type 1 DM with complications 2.Chronic kidney disease stage 3 3.Cannabis use disorder 4.Gastroparesis 5.Hyperglycemia 6.Emetics 7.Normocytic anemia 8.Epi-gastric tenderness 9.Severe epigastric pain 10.Abnormal hepatobiliary iminodiacetic acid (HIDA) scan	1	3	1	3
Angioleiomyoma			1.Hepatocellular Carcinoma (HCC) 2.Solitary Fibrous Tumor (SFT) 3.Leiomyoma 4.Hepatic Adenoma 5.Inflammatory Myofibroblastic Tumor (IMT) 6.Fibrolamellar Carcinoma 7.Hepatic Angiomyolipoma 8.Hepatic Hemangioma 9.Hepatic Metastasis 10.Focal Nodular Hyperplasia	0	0	1	3	1.Hepatocellular carcinoma (HCC) 2.Focal nodular hyperplasia (FNH) 3.Hemangioma 4.Metastatic liver tumor 5.Cholangiocarcinoma 6.Angiomyolipoma 7.Hepatoblastoma 8.Adenoma 9.Sarcoma 10.Metastatic carcinoid tumor	0	0	0	0	1.Cholangiocarcinoma 2.Hepatocellular carcinoma 3.Intrahepatic cholangiocarcinoma 4.Solitary fibrous tumor of the liver 5.Inflammatory myofibroblastic tumor 6.Liver metastasis 7.Sclerosing cholangitis 8.Portal vein tumor thrombosis 9.Angiofibroma 10.Hepatoblastoma	0	0	0	0
Hamartoma • iron deficiency anemia			1.Iron Deficiency Anemia 2.Chronic Gastritis 3.Diverticular Disease 4.Gastric Antral Vascular Ectasia (GAVE) 5.Colonic Polyps 6.Colonic Diverticulosis 7.Hemorrhoids 8.Duodenal Polyp 9.Essential Thrombocythemia 10.Bleeding Diathesis due to Thrombocythemia	1	1	1	1	1.Adenomatous polyp 2.Diverticulosis 3.Angioectasia 4.Essential thrombocythemia 5.Anemia 6.Gastritis 7.Duodenitis 8.Hemochromatosis 9.Polycythemia vera 10.Myelodysplastic syndrome	1	5	0	0	1.Small bowel cancer 2.Gastric cancer 3.Colon cancer 4.Pancreatic cancer 5.Liver cancer 6.Rectal cancer 7.Esophageal cancer 8.Adenocarcinoma 9.Sessile polyp 10.Hypertrophic gastritis	0	0	0	0
Vanishing white matter disease			1.Vanishing White Matter disease (VWM) 2.Multiple Sclerosis (MS) 3.Parkinson's Disease 4.Leukodystrophies (other than VWM) 5.Mitochondrial disorders 6.Wilson's disease 7.Ataxia Telangiectasia 8.Neurofibromatosis 9.Progressive Supranuclear Palsy (PSP) 10.Myasthenia Gravis	1	1	1	1	1.Alexander disease 2.Canavan disease 3.Krabbe disease 4.Metachromatic leukodystrophy 5.Pelizaeus-Merzbacher disease 6.Alexander-Levy syndrome 7.Canavan-Van Bogaert-Bertrand disease 8.Krabbe-Freeman-Sheldon syndrome 9.Metachromatic leukodystrophy-polyneuropathy 10.Pelizaeus-Merzbacher disease-mental retardation	0	0	0	0	1.Astrocyte Immaturity Syndrome ( caused by a mutation in the eIF2B2 gene). 2.Oligomenorrhea 3.Hormone Replacement Therapy 4.Phaeochromocytoma 5.Congenital Cataract 6.Chronic Progressive Movement Disorder 7.Neurodegenerative Disease 8.White Matter Disorder 9.Juvenile Dementia 10.Muscle weakness	1	8	1	8
endogenous endophthalmitis			1.Recurrent Choledocholithiasis (Common bile duct stones) 2.Cholangitis 3.Sepsis or Bacteremia 4.Liver abscess 5.Pancreatitis 6.Endophthalmitis 7.Cholecystitis 8.Gastroenteritis 9.Pyelonephritis 10.Endocarditis	1	6	1	6	1.Choledocholithiasis 2.Cholangitis 3.Acute pancreatitis 4.Appendicitis 5.Diverticulitis 6.Pyelonephritis 7.Urinary tract infection 8.Mesenteric ischemia 9.Inflammatory bowel disease 10.Gallbladder cancer	0	0	0	0	1.Bacterial cholangitis 2.Cholangiohepatitis 3.Choledocholithiasis 4.Gallbladder cancer 5.Acute pancreatitis 6.Hepatic abscess 7.Intestinal ischemia 8.Intestinal obstruction 9.Biliary tract carcinoma 10.	0	0	0	0
Reversible systemic vasoconstriction syndrome	Reversible cerebral vasoconstriction syndrome		1.Cerebral Vasospasm or Reversible Cerebral Vasoconstriction Syndrome (RCVS) 2.Hypertensive Crisis 3.Migraine 4.Subarachnoid Hemorrhage (SAH) 5.Vertebral Artery Dissection 6.Gastritis or Peptic Ulcer Disease 7.Gastroesophageal Reflux Disease (GERD) 8.Pancreatitis 9.Ischemic Heart Disease 10.Anxiety or Stress-related Disorders	1	1	1	1	1.Migraine 2.Esophageal spasm 3.Coronary artery disease 4.Gallstone pancreatitis 5.Acute kidney injury 6.Abdominal aortic aneurysm 7.Temporal arteritis 8.Trigeminal neuralgia 9.Sinusitis 10.Anxiety attack	0	0	0	0	1.Hypertensive emergency 2.Ureic attack 3.Acute gouty arthritis 4.Cholecystitis 5.Pancreatitis 6.Gastritis 7.Esophagitis 8.Urinary tract infection 9.Retroperitoneal abscess 10.Vasculitis	0	0	0	0
Mayer-Rokitansky-Kuster-Hauser (MRKH) syndrome			1.Mayer-Rokitansky-Küster-Hauser syndrome (MRKH) 2.Androgen Insensitivity Syndrome (AIS) 3.Müllerian Agenesis (Müllerian aplasia) 4.Swyer Syndrome 5.Turner Syndrome 6.Complete Androgen Insensitivity Syndrome (CAIS) 7.Gonadal Dysgenesis 8.Situs Inversus 9.VACTERL association 10.Cat Eye Syndrome	1	1	1	1	1.Mayer-Rokitansky-Küster-Hauser syndrome (MRKH) 2.Androgen insensitivity syndrome (AIS) 3.Turner syndrome 4.Congenital absence of the vagina 5.Congenital absence of the uterus 6.Congenital absence of the ovaries 7.Congenital adrenal hyperplasia (CAH) 8.Hypopituitarism 9.Kallmann syndrome 10.Asherman syndrome	1	1	1	1	1.Mayer-Rokitansky-Küster-Hauser (MRKH) syndrome 2.Vaginal agenesis 3.Situs inversus 4.Abnormal pelvic structure (rudimentary horns) 5.Ectopic right kidney 6.Congenital heart disease (based on the patient's history of thoracal scoliosis) 7.Pelvic inflammatory disease 8.Endometriosis 9.Ovarian cysts 10.Hormonal imbalance.	1	1	1	1
Acute promyelocytic leukemia			1.Acute Promyelocytic Leukemia (APL) 2.Other subtypes of Acute Myeloid Leukemia (AML) 3.Chronic Myeloid Leukemia (CML) 4.Myelodysplastic syndromes 5.HIV-related lymphomas 6.Other viral infections leading to bone marrow suppression (e.g., CMV, EBV) 7.Sepsis leading to bone marrow suppression 8.Autoimmune disorders leading to bone marrow suppression 9.Liver disease associated with alcohol use disor…	1	1	1	1	1.HIV 2.Chronic alcohol use 3.Disseminated intravascular coagulation 4.Acute myeloid leukemia 5.Hepatitis C 6.Bone marrow suppression 7.Anemia 8.Thrombocytopenia 9.Macrocytic anemia 10.Leukopenia	0	0	1	4	1.Pancytopenia 2.HIV 3.Hepatitis C 4.Substance use disorder 5.Bone marrow suppression 6.Disseminated intravascular coagulation 7.Myelodysplastic syndrome 8.Acute myeloid leukemia 9.Thrombocytopenia 10.Anemia	0	0	1	8
Melkersson-Rosenthal syndrome			1.Melkersson-Rosenthal Syndrome 2.Migraine-related syndromes 3.Familial Hemiplegic Migraine (FHM) 4.Neurofibromatosis Type 2 (NF2) 5.Moebius Syndrome 6.Bell's Palsy 7.Hereditary Neuropathies 8.Lyme Disease or other infectious causes 9.Sarcoidosis 10.Guillain-Barré Syndrome or other autoimmune conditions	1	1	1	1	1.Melkersson-Rosenthal syndrome 2.Lyme disease 3.Multiple sclerosis 4.Sarcoidosis 5.Guillain-Barre syndrome 6.Ramsay Hunt syndrome 7.Bell's palsy 8.Idiopathic facial paralysis 9.Congenital facial paralysis 10.Tumor of the facial nerve	1	1	1	1	1.Ramsay Hunt syndrome 2.Postviral facial palsy 3.Bell's palsy 4.Moeller-Gerard syndrome 5.Traumatic brain injury 6.Multiple sclerosis 7.Lyme disease 8.Meningitis 9.Herpes simplex encephalitis 10.Migraine	0	0	0	0
Cannabis-Associated Myocardial Infarction with Non-Obstructive Coronary Arteries			1.Cannabis-Induced Myocardial Infarction 2.Coronary Spasm or Vasospasm 3.Myocardial Bridge 4.MINOCA (Myocardial Infarction with Non-Obstructive Coronary Arteries) 5.Coronary Microvascular Disease (MVD) 6.Takotsubo Cardiomyopathy (Broken Heart Syndrome) 7.Cardiac Syndrome X 8.Cocaine-induced Chest Pain 9.Aortic Dissection 10.Spontaneous Coronary Artery Dissection (SCAD)	1	4	1	1	1.Non-ST elevation myocardial infarction (NSTEMI) 2.Myocardial bridge 3.Aortic dissection 4.Pericarditis 5.Pneumonia 6.Pulmonary embolism 7.Esophageal spasm 8.Costochondritis 9.Anxiety 10.Musculoskeletal pain	0	0	1	1	1.Non-ST elevation myocardial infarction (NSTEMI) 2.Myocardial bridge 3.Coronary artery disease 4.Hypertension 5.Hyperlipidemia 6.Smoking-related illness 7.Pulmonary embolism 8.Pneumonia 9.Acute anxiety attack 10.Cardiac arrhythmia	0	0	1	1
Libman-Sacks endocarditis	primary antiphospholipid syndrome		1.Antiphospholipid Syndrome (APS) 2.Systemic Lupus Erythematosus (SLE) 3.Non-bacterial Thrombotic Endocarditis (NBTE) 4.Primary Thrombocythemia 5.Undifferentiated Connective Tissue Disease (UCTD) 6.Sneddon Syndrome 7.Behçet's Disease 8.Catastrophic Antiphospholipid Syndrome (CAPS) 9.Paraneoplastic Syndrome 10.Vasculitis (e.g., CNS Vasculitis)	1	1	1	1	1.Primary antiphospholipid syndrome (APS) 2.Ischemic stroke 3.Mitral valve vegetation 4.Systemic lupus erythematosus (SLE) 5.Cerebral vasculitis 6.Brain tumor 7.Meningitis 8.Encephalitis 9.Multiple sclerosis 10.Brain abscess	1	1	1	1	1.Multiple cerebral infarctions (35 years old) 2.Cerebral infarction (41 years old) 3.Ongoing left lower-limb weakness and mild hypoesthesia 4.Recurrent cerebral infarction 5.Mitral valve vegetation 6.History of smoking 7.High serum titers of lupus anticoagulant, IgG anti-β2 glycoprotein-I antibody, and IgG anticardiolipin antibody 8.Presence of anti-nuclear antibodies 9.Mild hyperlipidemia 10.Mi…	0	0	0	0
Invasive cribriform carcinoma			1.Invasive Ductal Carcinoma (IDC) 2.Ductal Carcinoma In Situ (DCIS) 3.Invasive Lobular Carcinoma (ILC) 4.Lobular Carcinoma In Situ (LCIS) 5.Phyllodes Tumor 6.Inflammatory Breast Cancer 7.Paget's Disease of the Breast 8.Male Gynecomastia 9.Fat Necrosis 10.Breast Abscess or Mastitis	0	0	1	1	1.Invasive ductal carcinoma 2.Ductal carcinoma in situ 3.Phyllodes tumor 4.Fibroadenoma 5.Metastatic breast cancer 6.Paget's disease of the breast 7.Male breast cancer 8.Breast abscess 9.Breast cyst 10.Mastitis	0	0	1	1	1.Invasive ductal carcinoma (IDC) of the breast 2.Mammary ductal adenocarcinoma in situ (DCIS) 3.Lobular neoplasia (adenosis) in situ 4.Ductal carcinoma in situ (DCIS) with atypical hyperplasia 5.Atypical ductal hyperplasia (ADH) 6.Ductal hyperplasia without atypia 7.Lobular hyperplasia without atypia 8.Lobular atypical hyperplasia 9.Fibroadenoma of the breast 10.Fibrocystic changes in the breast	0	0	1	1
Castleman disease with concomitant myasthenia gravis and persistent left superior vena cava			1.Myasthenia Gravis 2.Thymoma or Thymic Carcinoma 3.T-Lymphoblastic Lymphoma 4.Asthma 5.Pneumonia 6.Lichen Planus 7.Castleman's Disease 8.Kidney Stone 9.Chronic Fatigue Syndrome 10.Congenital Anomaly	1	1	1	7	1.Myasthenia gravis 2.T-lymphoblastic lymphoma 3.Thymoma 4.Hodgkin lymphoma 5.Non-Hodgkin lymphoma 6.Sarcoidosis 7.Metastatic cancer 8.Mediastinal germ cell tumor 9.Thymic carcinoid tumor 10.Thymic cyst	1	1	0	0	1.Myasthenia gravis 2.Asthma 3.Pneumonia 4.Hypoxic respiratory failure 5.Kidney stone 6.T-lymphoblastic lymphoma 7.Lichen planus 8.Vascular connections between the mass and left SVC 9.Phrenic or vagus nerves injury 10.Major vessels injury	1	1	0	0
Diffuse alveolar hemorrhage			1.Bronchogenic carcinoma 2.Pulmonary metastasis from the breast cancer 3.Radiation pneumonitis 4.Aspiration pneumonia 5.Bronchial adenoma 6.Pulmonary hemorrhage syndromes 7.Drug-induced lung disease 8.Cryptogenic organizing pneumonia (COP) 9.Pulmonary tuberculosis 10.Idiopathic pulmonary fibrosis (IPF)	1	6	0	0	1.Acute radiation pneumonitis 2.Acute hypersensitivity pneumonitis 3.Pulmonary edema 4.Pulmonary embolism 5.Aspiration pneumonia 6.Bronchogenic carcinoma 7.Sarcoidosis 8.Lymphoma 9.Wegener's granulomatosis 10.Goodpasture syndrome	0	0	0	0	1.Lung injury due to iohexol, a low-osmolar radiocontrast medium 2.Hypersensitivity reaction 3.Pulmonary embolism due to long-term treatment with aspirin 4.Allergic reaction due to iodine 5.Allergic response 6.Infections, such as bronchitis 7.Gastrointestinal bleeding 8.Aspiration 9.Hypoxia-induced dyspnea 10.Bronchiectasis	0	0	0	0
Liver failure			1.Acute Acetaminophen (APAP) Toxicity 2.Acute Liver Failure 3.Disseminated Intravascular Coagulation (DIC) 4.Coagulopathy secondary to liver disease 5.Hepatic Encephalopathy 6.Hepatorenal syndrome 7.Septicemia or Sepsis 8.Alcohol-related Liver Disease 9.Viral Hepatitis 10.Drug-induced autoimmune hepatitis	1	2	1	2	1.Acetaminophen poisoning 2.Liver failure 3.Hepatic encephalopathy 4.Disseminated intravascular coagulation (DIC) 5.Acute kidney injury 6.Pancreatitis 7.Sepsis 8.Multiorgan failure 9.Death 10.	1	2	1	2	1.Acetaminophen toxicity 2.Liver cirrhosis 3.Hepatic encephalopathy 4.Aspirin toxicity 5.Fatty liver disease 6.Cholestasis 7.Liver cancer 8.Pancreatitis 9.Hypersplenism 10.Hemolytic anemia	0	0	1	1
methanol-induced intracranial hemorrhage.			1.Methanol Poisoning 2.Metabolic Acidosis 3.Cerebral Hemorrhage 4.Hypotension/Shock 5.Intracranial Hypertension 6.Toxic Metabolic Encephalopathy 7.Acute Kidney Injury 8.Altered Mental Status/Coma 9.Respiratory Failure 10.Complications from Hemodialysis	0	0	1	3	1.Methanol poisoning 2.Metabolic acidosis 3.Osmolar gap 4.Beta-hydroxybutyremia 5.Hypotension 6.Intracerebral hemorrhage 7.Intraventricular hemorrhage 8.Midline shift 9.Seizure 10.Coma	0	0	1	6	1.Methanol poisoning 2.Hypertension 3.Bipolar disorder 4.Depression 5.Anxiety 6.Alcohol poisoning 7.Acute alcoholic hepatitis 8.Acute kidney injury 9.Chronic kidney disease 10.Acute pancreatitis	0	0	1	1
Tracheocele			1.Traumatic Pneumomediastinum (Mediastinal Emphysema) 2.Tracheal Injury/Tracheobronchial injury 3.Esophageal Injury 4.Pneumothorax 5.Subcutaneous Emphysema 6.Aortic Injury 7.Pulmonary Contusion 8.Rib Fracture 9.Lung Laceration 10.Bronchogenic Cyst	0	0	0	0	1.Pneumothorax 2.Hemothorax 3.Tracheal injury 4.Esophageal injury 5.Rib fractures 6.Sternal fracture 7.Cardiac contusion 8.Pulmonary contusion 9.Flail chest 10.	0	0	0	0	1.Thoracic trauma (blunt force injury to the chest) 2.Tracheal injury (based on radiologic findings of air collection in the superior mediastinum) 3.Esophageal injury (based on referral to otolaryngology service for evaluation) 4.Respiratory problems (shortness of breath, chest pain, etc.) 5.Dysphagia (based on referral to otolaryngology service for evaluation) 6.Odynophagia (based on referral to…	0	0	0	0
Musculoskeletal amyloid			1.Light chain (AL) amyloidosis 2.Multiple myeloma 3.Rheumatoid arthritis (RA) 4.Systemic lupus erythematosus (SLE) 5.Sjögren's syndrome 6.Psoriatic arthritis 7.Osteoarthritis 8.Polymyalgia rheumatica 9.Seronegative spondyloarthropathies 10.Vasculitis	0	0	1	1	1.Rheumatoid arthritis 2.Amyloidosis 3.Osteoarthritis 4.Gout 5.Seronegative spondyloarthropathy 6.Polymyalgia rheumatica 7.Systemic lupus erythematosus 8.Sjögren's syndrome 9.Scleroderma 10.Polyarteritis nodosa	1	2	1	2	1.Rheumatoid arthritis (RA) 2.Systemic lupus erythematosus (SLE) 3.Amyloidosis 4.Hyperparathyroidism 5.Paget's disease 6.Osteoarthritis 7.Neuropathy 8.Hypothyroidism 9.Hyperhomocysteinemia 10.Chronic kidney disease (CKD)	1	3	1	3
Opioid use disorder			1.Opioid Use Disorder 2.Chronic Pain Syndrome 3.Depression 4.Post-Traumatic Stress Disorder (PTSD) 5.Substance-Induced Mood Disorder 6.Gabapentin Use Disorder 7.Diabetes Type II Complications 8.Hypertension Complications 9.Cannabis Use Disorder 10.Opioid Withdrawal	1	1	1	1	1.Opioid use disorder 2.Dependence 3.Substance abuse 4.Chronic pain 5.Depression 6.PTSD 7.Diabetes mellitus type 2 8.Hypertension 9.Cannabis use disorder 10.Alcohol use disorder	1	1	1	1	1.Chronic pain 2.Chronic pain history of opioid prescription 3.Opioid withdrawal or heightened sensitivity 4.Substance use disorder related to PST 5.Substance-induced mood disorder 6.Post-traumatic stress disorder (PTSD) 7.Hypertension 8.Diabetes mellitus type 2 9.Retired 10.Marital strain	0	0	1	3
Pneumatosis cystoides intestinalis			1.Pneumatosis Cystoides Intestinalis (PCI) 2.Small Intestine Bacterial Overgrowth (SIBO) 3.Clostridium Difficile Infection 4.Diverticulitis 5.Medication side effect 6.Irritable Bowel Syndrome (IBS) 7.Gastroenteritis 8.Ischemic Colitis 9.Inflammatory Bowel Disease (IBD) 10.Malabsorption Syndrome	1	1	1	1	1.Intestinal obstruction 2.Ischemic colitis 3.Celiac disease 4.Inflammatory bowel disease 5.Pseudomembranous colitis 6.Cystic fibrosis 7.Giardiasis 8.Amebic dysentery 9.Salmonella infection 10.Campylobacter infection	0	0	0	0	1.Gastrointestinal tract perforation 2.Ischemic bowel disease 3.Intestinal obstruction 4.Pericarditis 5.Pneumonia 6.Urinary tract infection 7.Gastroesophageal reflux disease (GERD) 8.Inflammatory bowel disease (IBD) 9.Peptic ulcer disease 10.Diverticulitis	0	0	0	0
Central diabetes insipidus			1.Central Diabetes Insipidus 2.Nephrogenic Diabetes Insipidus 3.Primary Polydipsia (Psychogenic Polydipsia) 4.Hypothalamic Lesions 5.Hypercalcemia 6.Hyperglycemia (e.g., Diabetes Mellitus) 7.Sickle Cell Anemia 8.Renal Tubular Acidosis 9.Cushing Syndrome 10.Medication Side Effects	1	1	1	1	1.Diabetes insipidus 2.Central diabetes insipidus 3.Nephrogenic diabetes insipidus 4.Psychogenic polydipsia 5.Lithium toxicity 6.Hypercalcemia 7.Hypothyroidism 8.Adrenal insufficiency 9.Cushing's syndrome 10.SIADH	1	2	1	2	1.Diabetes insipidus (central) 2.Diabetes mellitus (type 1 or 2) 3.Polyuria (psychogenic) 4.Primary polydipsia 5.Renal causes (e.g., CKD) 6.Electrolyte disorders (e.g., hypokalemia, hypocalcemia) 7.Endocrine (e.g., hypothyroidism) 8.Uremic syndrome 9.Hypertensive emergency 10.Psychogenic disorders (e.g., factitious disorder)	1	1	1	1
Carcinoma erysipeloides	metastatic breast cancer		1.Recurrence of Inflammatory Breast Cancer 2.Radiation Dermatitis 3.Drug-related Dermatologic Toxicity 4.Breast Cancer Metastasis to the Skin 5.Dermatologic Infection 6.Autoimmune Dermatologic Conditions 7.Lymphoma 8.Other metastatic cancer 9.Breast Implant-Associated Anaplastic Large Cell Lymphoma (BIA-ALCL) 10.Dermatologic conditions, like Psoriasis or Atopic Dermatitis	1	4	1	4	1.Cutaneous metastasis of breast cancer 2.Inflammatory breast cancer recurrence 3.Cutaneous infection 4.Drug reaction 5.Contact dermatitis 6.Seroma 7.Thrombosis 8.Radiation dermatitis 9.Other autoimmune disorder 10.Sarcoidosis	1	1	1	1	1.Rash progression 2.Worsening symptoms 3.Steroid-refractory rash 4.Cancer recurrence 5.Dermatological conditions 6.Infection 7.Allergic reaction 8.Adverse effects of medication 9.Connective tissue disease 10.Gastrointestinal disease	1	4	0	0
Pericardial effusion in hypothyroidism	tamponade		1.severe hypothyroidism, potentially myxedema coma 2.Congestive heart failure 3.Chronic kidney disease 4.Nephrotic syndrome 5.Liver disease/cirrhosis 6.Malignancy 7.Infections like tuberculosis or other bacteria 8.Autoimmune conditions like systemic lupus erythematosus or rheumatoid arthritis 9.Obstructive sleep apnea 10.POEMS syndrome (polyneuropathy, organomegaly, endocrinopathy, monoclonal pro…	1	1	1	1	1.Hypothyroidism 2.Myxedema coma 3.Acute kidney injury 4.Pericardial effusion 5.Congestive heart failure 6.Pulmonary edema 7.Thyroid storm 8.Adrenal insufficiency 9.Hyponatremia 10.Hyperkalemia	1	1	1	1	1.Hypothyroidism due to levothyroxine non-adherence 2.Cardiac effusion due to hypothyroidism-related cardiac dysfunction 3.Heart failure with preserved ejection fraction 4.Chronic kidney disease with superimposed acute kidney injury 5.Anxiety disorder 6.Chronic sleep apnea 7.Pericarditis 8.Hyperthyroidism 9.Myxedema coma 10.Atrial fibrillation	1	2	1	2
Herpes zoster			1.Herpes Zoster (Shingles) 2.Postherpetic Neuralgia 3.Musculoskeletal Pain 4.Angina or Acute Coronary Syndrome 5.Pleuritic Pain/Pleurisy 6.Esophageal Conditions 7.Gallbladder Disease 8.Pancreatitis 9.Pneumonia 10.Costochondritis	1	1	1	1	1.Herpes zoster (shingles) 2.Myocardial infarction (heart attack) 3.Aortic dissection 4.Pulmonary embolism 5.Pneumonia 6.Thoracic radiculopathy 7.Costochondritis 8.Intercostal neuralgia 9.Costoclavicular syndrome 10.Tietze syndrome	1	1	1	1	1.Herpes zoster 2.Angina 3.Myocardial infarction 4.Atrial fibrillation 5.Pleurisy 6.Chronic obstructive pulmonary disease (COPD) 7.Asthma 8.Gastroesophageal reflux disease (GERD) 9.Panic attack 10.Pneumonia	1	1	1	1
Juvenile granulosa cell tumor			1.Granulosa Cell Tumor (GCT) 2.Polycystic Ovarian Syndrome (PCOS) 3.Hyperprolactinemia 4.Prolactinoma 5.Cushing Syndrome 6.Insulin Resistance/Type 2 Diabetes 7.Metabolic Syndrome 8.Non-alcoholic Fatty Liver Disease (NAFLD) 9.Hypothyroidism 10.Pituitary Adenoma (Non-Prolactin Secreting)	1	1	1	1	1.Precocious puberty 2.Ovarian cyst 3.Juvenile granulosa cell tumor (JGCT) 4.Ovarian torsion 5.Endometrios 6.Hyperprolactinemia 7.Polycystic ovary syndrome (PCOS) 8.Adrenal hyperplasia 9.Hypothyroidism 10.Amenorrhea	1	3	1	3	1.Anterior pituitary hyperfunction 2.Insulinoma (insulin-secreting pancreatic tumor) 3.Meningioma (meninges tumor) 4.Neuroblastoma (abdominal neural crest tumor) 5.Ovarian neoplasm (benign/malignant) 6.Hypothyroidism (from pituitary dysfunction) 7.Chronic kidney disease (CKD) from hypertension/diabetes 8.Endometrial polyp(s) 9.Gallstone pancreatitis 10.Appendicitis	1	5	0	0
Chronic uterine inversion due to submucous leiomyoma			1.Cervical Cancer 2.Uterine Prolapse 3.Uterine Fibroids (Myomas) 4.Endometrial Cancer 5.Uterine Sarcoma 6.Cervical Polyp 7.Pelvic Organ Prolapse 8.Vaginal Cancer 9.Endometrial Hyperplasia 10.Gynecological Bleeding Disorders	0	0	1	1	1.Cervical myoma 2.Uterine prolapse 3.Cervical cancer 4.Endometrial cancer 5.Adenocarcinoma 6.Leiomyosarcoma 7.Fibrosarcoma 8.Sarcoma botryoides 9.Vulvar cancer 10.Vaginal cancer	0	0	0	0	1.Uterine leiomyoma 2.Uterine prolapse 3.Cervical cancer 4.Vaginal bleeding 5.Vaginal tumor 6.Endometrial cancer 7.Vaginal prolapse 8.Anemia 9.Geburst myoma 10.Hemoperitoneum	0	0	1	1
Degenerated bioprosthetic mitral valve			1.Prosthetic Mitral Valve Stenosis 2.Prosthetic Valve Thrombosis 3.Prosthetic Valve Endocarditis 4.Heart Failure 5.Pulmonary Hypertension 6.Progressive Kidney Disease 7.Volume Overload related to Dialysis 8.Coronary Artery Disease 9.Pleural Effusion 10.Arrhythmias	0	0	1	1	1.Severe mitral stenosis 2.Infective endocarditis 3.Pulmonary hypertension 4.Cardiomyopathy 5.Thromboembolism 6.Pneumonia 7.Acute coronary syndrome 8.Myocarditis 9.Congestive heart failure 10.Hypothyroidism	0	0	0	0	1.Pulmonary hypertension 2.Heart failure with preserved ejection fraction 3.Chronic kidney disease 4.Chronic bacterial endocarditis 5.Prosthetic heart valve dysfunction 6.Cardiac Amyloidosis 7.Atherosclerotic coronary disease 8.Restrictive cardiomyopathy 9.Hypertensive heart disease 10.Left ventricular non-compaction	1	5	1	5
Malignant vena cava syndrome			1.Metastatic Myxoid Liposarcoma 2.Drug-induced Liver Injury (DILI) 3.Liver Metastasis 4.Inferior Vena Cava (IVC) Syndrome 5.Cardiac Dysfunction / Heart Failure 6.Pulmonary Embolism / Deep Vein Thrombosis (DVT) 7.Radiation-induced Pulmonary Fibrosis 8.Radiation-induced Liver Disease (RILD) 9.Kidney Dysfunction 10.Lymphedema	0	0	1	4	1.Liver dysfunction 2.Myxoid liposarcoma 3.Inoperable tumor 4.Pazopanib-induced liver injury 5.Edema 6.Lower-leg edema 7.Right thoracic cavity tumor 8.IVC compression 9.Lactate dehydrogenase elevation 10.Alkaline phosphatase elevation	0	0	1	8	1.Aspiration pneumonia 2.Chronic obstructive pulmonary disease 3.Congestive heart failure 4.Liver cirrhosis 5.Hepatic encephalopathy 6.Hepatic failure 7.Respiratory failure 8.Multi-drug resistance cancer 9.Cancer-related fatigue 10.Deconditioning syndrome	0	0	0	0
Pulmonary alveolar microlithiasis			1.Chronic Obstructive Pulmonary Disease (COPD) 2.Pulmonary Fibrosis 3.Silicosis 4.Sarcoidosis 5.Chronic Hypersensitivity Pneumonitis (CHP) 6.Pulmonary Langerhans cell histiocytosis (PLCH) 7.Lymphangioleiomyomatosis (LAM) 8.Recurrent or Chronic Pulmonary Tuberculosis 9.Pulmonary Amyloidosis 10.Pulmonary Alveolar Microlithiasis (PAM)	1	10	1	10	1.Pulmonary fibrosis 2.Tuberculosis 3.Sarcoidosis 4.Amyloidosis 5.Lymphangioleiomyomatosis 6.Eosinophilic granulomatosis 7.Cryptogenic organizing pneumonia 8.Non-specific interstitial pneumonia 9.Idiopathic pulmonary fibrosis 10.Chryptococcus neoformans	0	0	0	0	1.Progressive pulmonary fibrosis 2.Interstitial lung disease 3.Respiratory failure 4.Pulmonary emphysema 5.Chronic obstructive pulmonary disease 6.Lung infection 7.Lymphangioleiomyomatosis 8.Tuberculosis infection 9.Bronchiectasis 10.Sarcoidosis	0	0	0	0
Vernix caseosa peritonitis			1.Surgical Site Infection (SSI) 2.Post-operative Peritonitis 3.Sterile Inflammation due to Foreign Body Reaction 4.Appendicitis 5.Postoperative Ileus 6.Incisional Hernia 7.Abscess Formation 8.Ischemic Colitis 9.Pelvic Inflammatory Disease (PID) 10.Endometritis	0	0	1	2	1.Appendicitis 2.Peritonitis 3.Caecal perforation 4.Ovarian cyst rupture 5.Ectopic pregnancy 6.Inflammatory bowel disease 7.Mesenteric adenitis 8.Salpingitis 9.Diverticulitis 10.Urinary tract infection	0	0	1	2	1.Appendicitis 2.Perforated peptic ulcer 3.Diverticulitis 4.Cholecystitis 5.Pancreatitis 6.Intestinal obstruction 7.Pelvic inflammatory disease 8.Pyelonephritis 9.Endometritis 10.Sepsis	0	0	0	0
Cutaneous adverse drug reaction	drug induced immune thrombocytopenia		1.Drug Reaction or Drug-Induced Hypersensitivity Syndrome (DIHS) 2.Severe Cutaneous Adverse Reactions (SCARs) 3.Secondary Syphilis 4.Disseminated Fungal Infection 5.Kaposi's Sarcoma 6.Bacillary Angiomatosis 7.Herpes Virus Infection 8.Pityriasis Rosea 9.Disseminated Gonococcal Infection 10.Acute HIV Rash or HIV-Associated Prurigo	1	1	1	2	1.Acute HIV infection 2.Toxoplasmosis 3.Drug reaction 4.Eosinophilic cellulitis 5.Sweet's syndrome 6.Sarcoidosis 7.Lupus erythematosus 8.Dermatomyositis 9.Thrombocytopenic purpura 10.	1	3	1	3	1.Toxoplasmosis 2.HIV infection 3.Tuberculosis 4.Cryptococcosis 5.Syphilis 6.Bacterial sepsis 7.Fungal infection 8.Leptospirosis 9.Erythema infectiosum (Fifth disease) 10.Pityriasis rosea	0	0	0	0
Cardiac myxoma			1.Cardiac Myxoma 2.Metastatic Breast Cancer 3.Endocarditis 4.Ischemic Stroke 5.Cerebrovascular Disease 6.Atrial Fibrillation 7.Vestibular Disorder 8.Meningioma or other CNS Neoplasm 9.Neurodegenerative Disorder 10.Multi-Infarct Dementia	1	1	1	1	1.Cardiac myxoma 2.Cerebellar infarct 3.Embolic stroke 4.Cerebral amyloid angiopathy 5.Brain tumor 6.Subdural hematoma 7.Meningitis 8.Encephalitis 9.Migraine 10.Vertigo	1	1	1	1	1.Embolic infarction (bilateral lacunar infarcts in the brain) 2.Atrial fibrillation/flutter (left atrial mass attached to the fossa ovalis) 3.Heart failure (EF 45-50%) 4.Chronic kidney disease (Hypertension, hyperlipidemia, obesity) 5.Type 2 diabetes mellitus 6.Obstructive sleep apnea 7.Asthma 8.Breast cancer (history of bilateral mastectomy and curative chemotherapy without recurrence) 9.Periph…	0	0	0	0
Calcific tendinitis of gluteus medius			1.Gluteal tendinopathy 2.Greater trochanteric pain syndrome (GTPS) 3.Gluteus medius tear 4.Hip osteoarthritis 5.Trochanteric bursitis 6.Calcific tendinitis 7.Hip impingement or femoroacetabular impingement (FAI) 8.Metastasis to the hip or pelvic bone 9.Lumbar radiculopathy 10.Iliotibial band syndrome (ITBS)	1	6	1	6	1.Greater trochanteric bursitis 2.Iliotibial band syndrome 3.Gluteus medius tendinopathy 4.Trochanteric bursitis 5.Quadratus femoris syndrome 6.Piriformis syndrome 7.Hip osteoarthritis 8.Hip labral tear 9.Avascular necrosis of the femoral head 10.Septic arthritis of the hip	0	0	1	3	1.Gluteus medius tendinopathy 2.Hip bursitis 3.Trochanteric bursitis 4.Osteoarthritis of the hip 5.Greater trochanteric pain syndrome 6.Hip impingement syndrome 7.piriformis syndrome 8.Sacroiliac joint dysfunction 9.Lumbar spine strain/sprain 10.Myofascial pain syndrome	0	0	1	1
